# Supplementary material for: Treatment-emergent and trajectory-based peripheral gene expression markers of antidepressant response
Source: Transl Psychiatry. 2021 Aug 21;11:439. doi: 10.1038/s41398-021-01564-8 (PMC8380246; doi:10.1038/s41398-021-01564-8)
Supplement: Supplementary file 2 — Supplemental Table 2 [file 41398_2021_1564_MOESM2_ESM.xlsx]

## Sheet: Sheet1
Gene	log2FoldChange	pvalue	padj
AC016739.2	-2.12085	4.79204e-13	7.18327e-09
EEF1A1P13	-0.91677	4.99991e-11	3.74743e-07
OTOF	-1.36793	7.48785e-09	3.74143e-05
KIF24	-0.820914	3.60121e-08	0.000134955
FOLR3	0.845264	7.38939e-08	0.000221534
AC092299.7	0.581191	4.3827e-07	0.00109494
KCNJ2-AS1	0.356897	6.9203e-06	0.0148193
AC092620.3	0.383613	1.03294e-05	0.0154818
CFAP45	0.376113	1.22406e-05	0.0154818
MYBPC3	0.282354	9.38229e-06	0.0154818
SLC25A37	0.296282	1.12951e-05	0.0154818
ZDHHC19	0.496891	1.23937e-05	0.0154818
GDPD3	0.186644	1.99937e-05	0.0230543
RNASEK	0.15588	2.21518e-05	0.0237182
ERP27	0.131692	3.75143e-05	0.0284084
FCGBP	-0.397314	3.79032e-05	0.0284084
IGLV3-19	-0.563405	3.58159e-05	0.0284084
MBOAT2	0.266152	3.21449e-05	0.0284084
RXRB	0.0745353	3.58468e-05	0.0284084
ZDHHC14	-0.168533	3.42777e-05	0.0284084
CTD-3088G3.8	0.325197	4.60337e-05	0.0307598
LINC01270	0.426317	4.71964e-05	0.0307598
SSBP3	-0.12783	4.6556e-05	0.0307598
PYGM	0.18241	4.95555e-05	0.0309516
EXT2	-0.0924396	7.16795e-05	0.0405116
NCAPG2	-0.320188	7.29695e-05	0.0405116
RP11-750H9.5	0.194482	7.19284e-05	0.0405116
AC091878.1	0.425292	7.99943e-05	0.0414307
COL7A1	-0.52087	8.96492e-05	0.0414307
ICAM5	0.304749	8.40192e-05	0.0414307
MICAL1	0.12605	9.24686e-05	0.0414307
NPIPA7	-0.399493	9.2468e-05	0.0414307
SERBP1	-0.0624295	9.39723e-05	0.0414307
TRBV2	-0.282336	8.12896e-05	0.0414307
AC004069.2	0.25036	0.000171953	0.0474679
ADM	0.360147	0.000121827	0.0474679
C1RL	0.187955	0.000118248	0.0474679
C9orf106	0.310947	0.000163476	0.0474679
C9orf41	-0.126008	0.000171991	0.0474679
CRY1	-0.0963075	0.000126709	0.0474679
CSF2RBP1	0.335185	0.000154062	0.0474679
CTB-89H12.4	0.12018	0.000192171	0.0474679
CTC-251I16.1	0.234252	0.000158638	0.0474679
CYTH2	0.137242	0.000187134	0.0474679
CYTH4	0.171307	0.000157902	0.0474679
EMR2	0.27616	0.000152549	0.0474679
FAM151B	0.224211	0.000131613	0.0474679
FCGR1A	0.445939	0.000169607	0.0474679
FCGR1C	0.465604	0.000178499	0.0474679
HNRNPA1P52	0.379519	0.000115113	0.0474679
IL18RAP	0.29972	0.000175422	0.0474679
LGR6	-0.307917	0.00017889	0.0474679
LIMK2	0.257367	0.000188959	0.0474679
NCF4	0.225881	0.000147021	0.0474679
NRN1	0.70015	0.000188428	0.0474679
PLIN5	0.291671	0.000128057	0.0474679
RP11-556I13.2	0.394952	0.000166368	0.0474679
RP11-802E16.3	0.173484	0.000193165	0.0474679
SLC8B1	0.109645	0.000126054	0.0474679
UPK3B	0.359457	0.000152328	0.0474679
ZNF831	-0.235898	0.000166957	0.0474679
ALPL	0.372538	0.000205739	0.0480767
HCK	0.191391	0.000200831	0.0480767
KCNJ2	0.308532	0.000208471	0.0480767
SLC12A9	0.173965	0.000202356	0.0480767
AC116366.6	0.28732	0.000262752	0.0490032
AGAP1	-0.340466	0.000255246	0.0490032
ALPK1	0.228814	0.000236305	0.0490032
AP006222.2	0.332112	0.000258268	0.0490032
ARHGEF3	-0.0942711	0.000233676	0.0490032
CCDC17	0.217537	0.000220604	0.0490032
LINC01503	0.229526	0.000236136	0.0490032
MIPEP	-0.143049	0.00026655	0.0490032
MKNK1	0.178226	0.000266992	0.0490032
NFATC2	-0.224336	0.000230158	0.0490032
NOLC1	-0.0892335	0.000268328	0.0490032
PGS1	0.18878	0.00026474	0.0490032
PLIN4	0.292413	0.000271332	0.0490032
PPP4R1	0.188661	0.000258274	0.0490032
PTCH1	-0.265488	0.000230694	0.0490032
RP11-670E13.6	0.354892	0.00022457	0.0490032
RP11-6I2.3	0.382949	0.000240212	0.0490032
TP53	-0.0884688	0.000257278	0.0490032
C17orf62	0.13587	0.000284168	0.0497578
C1orf200	0.212766	0.000287239	0.0497578
CELSR2	-0.305094	0.000295427	0.0497578
GRB10	0.269554	0.000292804	0.0497578
IGKV1-6	-0.407648	0.000280032	0.0497578
IL4R	0.195592	0.000294786	0.0497578
P4HA2	0.295378	0.000300168	0.0499946
SYP	0.239549	0.000308109	0.0507534
B3GNT7	-0.317267	0.000312137	0.050858
GPR97	0.291336	0.000318272	0.0512999
HYAL2	0.150122	0.000328251	0.0518704
MAK	0.312538	0.000328732	0.0518704
CASP5	0.391188	0.000337492	0.0521546
GCM1	0.28787	0.000335034	0.0521546
AC090587.4	-0.234787	0.000342764	0.0524289
RP11-20O24.4	-0.722957	0.000354238	0.0536366
MAPK3	0.15016	0.0003667	0.0549683
FYN	-0.0970995	0.000372542	0.0552911
DHRS13	0.248304	0.000391761	0.0554009
GRAMD1A	0.153803	0.000385309	0.0554009
MMP25	0.263733	0.000380366	0.0554009
SLITRK4	0.196971	0.000384689	0.0554009
ZC3H12A	0.125686	0.000390286	0.0554009
ACRC	0.123776	0.000404754	0.0561577
GLT1D1	0.208215	0.000404205	0.0561577
TSEN15	-0.137508	0.000408351	0.0561577
RPS21	-0.318256	0.000418506	0.0570309
RBM39	0.0632077	0.000434321	0.0586529
ABCC2	0.148858	0.000465914	0.0597888
CACNA2D2	-0.291029	0.000474641	0.0597888
CXXC5	-0.132691	0.000465898	0.0597888
DUSP8	-0.272993	0.000451649	0.0597888
FCGR1B	0.381473	0.000474307	0.0597888
LPCAT3	0.124069	0.000466748	0.0597888
TMUB2	0.105366	0.000470879	0.0597888
TSHZ1	-0.140861	0.000456824	0.0597888
ANKRD13D	0.123379	0.000501386	0.0602987
DSC2	0.352547	0.00048455	0.0602987
GALNT14	0.395568	0.000487974	0.0602987
MCEMP1	0.346227	0.000502824	0.0602987
RFTN1	-0.091456	0.000492286	0.0602987
TULP4	-0.209108	0.000495231	0.0602987
B3GNT5	0.256031	0.000518694	0.0603913
BTN2A1	0.116758	0.000514787	0.0603913
GFI1	-0.206209	0.000517419	0.0603913
PBLD	0.138048	0.000521108	0.0603913
PPP2R5E	-0.0750628	0.000526164	0.0603913
WDR45	0.108668	0.000527769	0.0603913
SLC22A4	0.246968	0.000535186	0.060776
MCU	0.112361	0.000544514	0.0609124
PDLIM7	0.19393	0.000543909	0.0609124
ACSS2	0.105736	0.000566934	0.0613374
AP3S2	0.108554	0.00056397	0.0613374
ST3GAL4	0.220958	0.000558928	0.0613374
TLR5	0.253643	0.000568772	0.0613374
TOX	-0.184493	0.000559055	0.0613374
NR4A1	-0.384728	0.000576252	0.0614435
ZFP36L1	0.197457	0.000577954	0.0614435
BCL11B	-0.199465	0.000590581	0.0618674
MPP1	0.156284	0.000598284	0.0618674
RNASEH2A	-0.148329	0.00059397	0.0618674
TRAV20	-0.285515	0.000598451	0.0618674
NUCKS1	-0.0930467	0.00060879	0.0625052
FLJ31306	0.0957386	0.000636654	0.0636229
LARS2	-0.0957847	0.000633788	0.0636229
NARF	0.165703	0.000628761	0.0636229
NRD1	0.13082	0.000625762	0.0636229
RASGRP4	0.182698	0.00064309	0.0637075
RP11-47L3.1	-0.221138	0.000646	0.0637075
ANKRD22	0.532486	0.00065531	0.0637863
PYGL	0.224814	0.000651107	0.0637863
CLEC5A	0.275255	0.000676842	0.0642674
COL11A2	0.26171	0.00068021	0.0642674
MEF2BNB	0.123333	0.000668741	0.0642674
RP11-119F7.5	-0.25578	0.000678322	0.0642674
TESK2	0.131092	0.000681934	0.0642674
USP11	-0.0990999	0.000685977	0.0642674
ARL4C	-0.131459	0.000694662	0.0646591
MBOAT1	0.138738	0.000711725	0.0646591
RP4-669L17.10	0.285466	0.00071124	0.0646591
SBK1	-0.18779	0.000711596	0.0646591
TRAV14DV4	-0.266783	0.00070552	0.0646591
ADAM8	0.170052	0.000743743	0.0648181
AQP10	0.365021	0.000739316	0.0648181
C9orf139	0.157031	0.000734861	0.0648181
FGR	0.135171	0.000739489	0.0648181
HK3	0.171964	0.000725694	0.0648181
SCARF1	0.244718	0.000730903	0.0648181
TCTN3	-0.0925937	0.000738888	0.0648181
LSMEM1	0.217542	0.000758814	0.0649978
MSL3	0.114618	0.000754521	0.0649978
UIMC1	0.117038	0.000754942	0.0649978
ERRFI1	-0.209268	0.000789571	0.0672481
AKAP5	-0.301628	0.000806465	0.0677221
IPO5	-0.0819641	0.000808689	0.0677221
VSIG10	0.335737	0.000804078	0.0677221
DNAJC3-AS1	0.192002	0.000826256	0.0678915
POLR1B	-0.101837	0.000821639	0.0678915
PRDM11	-0.174374	0.000816967	0.0678915
SRPK1	0.191053	0.000828829	0.0678915
AKAP10	0.0960099	0.000842613	0.0686455
CSF2RA	0.166579	0.000857141	0.0690782
TRAV12-3	-0.238108	0.000855635	0.0690782
IGHA1	-0.434549	0.000872677	0.0695821
KB-431C1.5	0.21428	0.00086845	0.0695821
PSMD11	-0.0501151	0.000883802	0.0700963
USB1	0.168362	0.000889813	0.0702016
CAMK2G	0.112481	0.000938746	0.070249
CLASRP	0.0976481	0.000943989	0.070249
FTO	-0.0944311	0.000939669	0.070249
GBP6	0.481643	0.000914908	0.070249
KRT8P12	0.114205	0.000911486	0.070249
NFKB2	0.126853	0.000916722	0.070249
PCCB	-0.0790749	0.000933851	0.070249
PPP1R32	0.148174	0.000915438	0.070249
RAB24	0.162702	0.000943569	0.070249
RUNX3	-0.136731	0.000946651	0.070249
SLC4A4	-0.265715	0.000938189	0.070249
ZSCAN9	0.110431	0.000902513	0.070249
GZMA	-0.252667	0.00095927	0.0708348
EEF1A1P6	-0.251787	0.000978475	0.0708567
HIST2H2BF	0.250991	0.000970167	0.0708567
JAK3	0.154901	0.000975597	0.0708567
TMCO4	-0.110196	0.000966251	0.0708567
FAM120C	-0.151018	0.00100325	0.0709373
L3MBTL4	-0.201258	0.000988689	0.0709373
PHACTR4	-0.104551	0.000989091	0.0709373
RP4-647C14.3	0.204649	0.000998817	0.0709373
SLC25A44	0.163249	0.000996334	0.0709373
EIF1AX	-0.101657	0.00102854	0.0712241
FBXO48	0.0958449	0.00103287	0.0712241
FLJ31104	0.183886	0.00102	0.0712241
LINC00925	-0.213754	0.00102478	0.0712241
SNHG5	-0.371065	0.00104038	0.0712241
TIAM2	0.290002	0.00104057	0.0712241
TLR8	0.184548	0.00103691	0.0712241
VPS9D1	0.202287	0.00104651	0.0713055
CNTNAP3B	0.382435	0.00105626	0.0714333
SET	-0.0657533	0.00105792	0.0714333
SRP68	-0.0583168	0.00106288	0.0714467
AGER	0.139835	0.00108646	0.0716403
DSE	0.154741	0.00108505	0.0716403
HRH2	0.217804	0.00109461	0.0716403
LINC01094	0.278444	0.00109327	0.0716403
PCDH1	-0.34143	0.00108122	0.0716403
SRM	-0.112142	0.00107431	0.0716403
TTLL3	0.115099	0.00109922	0.0716403
ABHD15	-0.0997598	0.001192	0.0725435
AMICA1	0.156914	0.00118246	0.0725435
BRICD5	0.124962	0.00114825	0.0725435
CCDC88C	-0.12994	0.00115617	0.0725435
CTB-119C2.1	0.174171	0.00113237	0.0725435
CTNNAL1	0.238094	0.00114829	0.0725435
DCAF15	0.0762687	0.0011922	0.0725435
F8	0.172222	0.00112633	0.0725435
GNG10	0.244002	0.00119564	0.0725435
ICMT	-0.0730913	0.00119541	0.0725435
KPNA3	-0.0749491	0.00113295	0.0725435
MIR142	0.158452	0.00120973	0.0725435
MIR223	0.180517	0.00120689	0.0725435
MRPL10	-0.0956857	0.00120263	0.0725435
PPP2R3B	0.125618	0.00120603	0.0725435
REM2	0.199223	0.00120987	0.0725435
RP5-1115A15.1	0.193269	0.00116109	0.0725435
RPS7	-0.243838	0.00120962	0.0725435
TGFBR3	-0.225399	0.00117528	0.0725435
ZFP36	0.224448	0.00118002	0.0725435
AGTPBP1	0.126971	0.0012406	0.0731165
ASPH	0.200138	0.00124762	0.0731165
MAPK14	0.17406	0.00123367	0.0731165
OGFOD3	-0.0984903	0.00124632	0.0731165
RP11-411B10.7	0.192292	0.00123902	0.0731165
SLC11A1	0.21376	0.00124869	0.0731165
ANXA3	0.354513	0.00125866	0.0734136
MREG	-0.138041	0.00127343	0.0739875
CD83	-0.242402	0.0012867	0.0744512
NOL3	0.192489	0.00129135	0.0744512
RPL22L1	-0.256634	0.00130198	0.0747606
YTHDF2	-0.0423945	0.00130669	0.0747606
WDR13	0.0869542	0.00131349	0.0748637
BCKDK	0.115715	0.00133698	0.0752715
CATIP-AS1	0.236743	0.00133069	0.0752715
HFE	0.121394	0.00134073	0.0752715
TRUB2	-0.111806	0.00132958	0.0752715
RP5-1065J22.8	0.201305	0.00136016	0.0760236
SAMD8	0.140271	0.00136427	0.0760236
CDHR1	-0.276435	0.00139602	0.0763736
KIAA0040	0.144653	0.00137836	0.0763736
PKD1P6	-0.180597	0.00138281	0.0763736
PRF1	-0.205518	0.00139389	0.0763736
TIMM10B	-0.0739649	0.00139018	0.0763736
AC005306.3	0.176223	0.00140962	0.0768369
CD27-AS1	0.119881	0.00142222	0.077243
QDPR	-0.165627	0.00143723	0.0774967
RP11-473M20.9	0.177099	0.00143504	0.0774967
ACAA1	0.106136	0.00144706	0.0777471
RPL21	-0.267133	0.00147793	0.0791219
FRS3	0.0943554	0.00148409	0.0791688
ACSL1	0.255659	0.00182338	0.0792197
ADCK4	0.0816962	0.00185609	0.0792197
ANKRD46	-0.109033	0.0017461	0.0792197
ARRB2	0.139283	0.00182921	0.0792197
BCL6	0.230927	0.00153414	0.0792197
C16orf93	0.145686	0.00164668	0.0792197
C2orf82	0.253791	0.00153612	0.0792197
CBLB	-0.12943	0.00175561	0.0792197
CD3E	-0.133952	0.00167281	0.0792197
CD59	0.180698	0.00161526	0.0792197
CD69	-0.20979	0.00157034	0.0792197
CSF3R	0.189308	0.00184962	0.0792197
CTD-2313F11.1	-0.270795	0.00177908	0.0792197
DUSP2	-0.291565	0.0016147	0.0792197
FAM118A	-0.40499	0.00163824	0.0792197
FAM129A	0.231113	0.00174777	0.0792197
FAM98B	-0.0893881	0.00176015	0.0792197
FRMPD3	-0.334703	0.00184497	0.0792197
FXN	-0.127131	0.00185062	0.0792197
FZD3	-0.175838	0.00168846	0.0792197
GADD45G	0.271705	0.00168697	0.0792197
GDI1	0.0850048	0.00163924	0.0792197
GK	0.217267	0.0015782	0.0792197
HAUS4	0.192015	0.00174098	0.0792197
HCAR3	0.237837	0.00174967	0.0792197
HPSE	0.18433	0.00149465	0.0792197
HRK	0.566545	0.00183505	0.0792197
HSP90AB1	-0.0777982	0.00180901	0.0792197
IL18BP	-0.0861927	0.00163876	0.0792197
JADE2	-0.125328	0.00171732	0.0792197
KHDRBS1	-0.0453421	0.00163495	0.0792197
LBH	-0.127421	0.0018008	0.0792197
LINC00593	0.304476	0.0016698	0.0792197
LINC00672	0.137288	0.001642	0.0792197
LINC01001	0.217903	0.00161941	0.0792197
LMBR1L	0.0601204	0.00157958	0.0792197
LTBR	0.144741	0.00169732	0.0792197
MRPS30	-0.0752883	0.00165511	0.0792197
MXD3	0.176152	0.00180405	0.0792197
NAB1	0.119232	0.00179628	0.0792197
NABP1	0.182559	0.00184008	0.0792197
NEAT1	0.165862	0.0016682	0.0792197
PABPC1L	0.108452	0.00173432	0.0792197
PFKFB4	0.174865	0.00177594	0.0792197
PLBD1	0.193815	0.00165973	0.0792197
POLR1A	-0.175825	0.00180059	0.0792197
POLR2D	-0.0845851	0.00178401	0.0792197
PPM1M	0.0898461	0.00180057	0.0792197
PPP1R3B	0.213079	0.00160279	0.0792197
PREP	-0.0594038	0.00184105	0.0792197
RBPJ	0.131193	0.00151919	0.0792197
RFX2	0.243401	0.00168487	0.0792197
RP11-366L5.1	0.200227	0.00184125	0.0792197
RP11-810P12.7	0.238664	0.00180987	0.0792197
RPGR	0.147301	0.00186026	0.0792197
SETBP1	-0.23203	0.00149835	0.0792197
SIDT1	-0.132493	0.0015209	0.0792197
SIRT7	0.0902619	0.00181587	0.0792197
SLC15A4	0.130892	0.00160855	0.0792197
SLC39A1	0.110099	0.0017997	0.0792197
SMAGP	-0.149819	0.00178447	0.0792197
SSH3	0.1223	0.00184098	0.0792197
TACC3	0.132342	0.00164505	0.0792197
TLR6	0.191109	0.00153067	0.0792197
TOMM22	-0.144119	0.00158292	0.0792197
TRABD	0.0972462	0.00171363	0.0792197
TRGV2	-0.40003	0.0017361	0.0792197
VANGL1	-0.202589	0.00153545	0.0792197
WBP11	-0.0571759	0.00162744	0.0792197
ZBTB48	0.0801559	0.00151032	0.0792197
ZNF18	0.0824782	0.00171611	0.0792197
RP4-568C11.4	0.485571	0.00188491	0.0798986
TERF1	-0.0792234	0.00188686	0.0798986
COX10	-0.0788849	0.00189726	0.0801123
RP11-563J2.2	0.226203	0.00190885	0.0803755
CLSTN1	-0.137064	0.00191558	0.0804327
TSTD2	-0.076198	0.00193642	0.0810807
DYNLL1-AS1	-0.16885	0.00195111	0.0812422
SLC25A14	0.0795388	0.00194709	0.0812422
AC114498.1	-0.317035	0.00200501	0.0818134
EDARADD	-0.243312	0.00198413	0.0818134
ENKD1	0.122464	0.00197501	0.0818134
PDIK1L	-0.101949	0.00200471	0.0818134
RP4-753D10.5	0.359466	0.00200524	0.0818134
SF3B3	-0.0817419	0.00200093	0.0818134
UHRF1	-0.300067	0.0020085	0.0818134
ZNF827	-0.191297	0.00199146	0.0818134
PPIL3	-0.189636	0.00202159	0.0821236
DOK3	0.176731	0.00206631	0.0823936
HSPBAP1	0.133292	0.00205111	0.0823936
IGHV3-15	-0.286993	0.00206586	0.0823936
KLHL2	0.186904	0.00204086	0.0823936
RNF219	-0.102432	0.00206301	0.0823936
RP11-532F6.3	-0.261541	0.00205798	0.0823936
SLPI	0.381357	0.00206671	0.0823936
EHBP1L1	0.136565	0.00209384	0.0830336
SDCCAG8	0.0760108	0.00209254	0.0830336
ENTHD2	0.0825414	0.0021066	0.0831782
STXBP2	0.12378	0.00210859	0.0831782
GBP1P1	0.57543	0.00211482	0.0832051
UNK	-0.0724942	0.0021229	0.0833046
ARSA	0.12288	0.00216768	0.0846186
TBXAS1	0.132428	0.0021655	0.0846186
BCL9L	-0.169063	0.00217542	0.0847
MRPL1	-0.156874	0.00220636	0.0856101
STX16	0.0781784	0.00221021	0.0856101
ALOX5	0.161851	0.00229398	0.0861057
BMI1	-0.0997985	0.00234564	0.0861057
BRD8	0.076639	0.00231655	0.0861057
C12orf29	-0.1355	0.00223062	0.0861057
CD7	-0.127375	0.00235484	0.0861057
CD99P1	0.103146	0.00231926	0.0861057
CYSTM1	0.258582	0.00228216	0.0861057
DGAT2	0.203329	0.00228807	0.0861057
ELP4	-0.134916	0.00226398	0.0861057
FAM193B	0.0937965	0.00229427	0.0861057
FBXO38	0.0914369	0.00232947	0.0861057
FFAR2	0.232252	0.00226205	0.0861057
IFFO1	0.0805878	0.0023523	0.0861057
NINL	-0.311909	0.00235513	0.0861057
NUP210	-0.171049	0.00234187	0.0861057
RELB	0.141487	0.00229777	0.0861057
RHEBL1	-0.164239	0.00230203	0.0861057
RIPK3	0.0897149	0.00234812	0.0861057
RP11-1228E12.1	0.227552	0.00225568	0.0861057
RP11-1275H24.2	0.279295	0.00231922	0.0861057
RTN4R	-0.178883	0.00232645	0.0861057
SEMA3B	0.246805	0.00226336	0.0861057
SUPT20H	0.100714	0.00232514	0.0861057
RNF146	0.0895445	0.00236291	0.0861802
TRGC2	-0.260778	0.00237652	0.0864661
RP11-326I11.3	0.130456	0.00238433	0.0865402
CARD11	-0.134291	0.00240578	0.0867044
DNMT1	-0.121054	0.00242615	0.0867044
RP11-22N19.2	0.240774	0.00240735	0.0867044
RPL29	-0.208935	0.00241709	0.0867044
RPS3A	-0.237715	0.00242934	0.0867044
XRN2	0.0930331	0.00239728	0.0867044
ZBTB10	-0.144073	0.00242444	0.0867044
NIT1	0.0765255	0.00244815	0.0870389
UAP1	-0.100018	0.00245033	0.0870389
FAM3C	-0.108962	0.00249768	0.0883878
MT-TA	0.275239	0.00250009	0.0883878
CCDC30	0.106259	0.00250911	0.0884979
POLR2M	-0.0948531	0.00258766	0.0910541
FAM214B	0.139005	0.00260478	0.0912283
LRFN3	-0.189007	0.00260153	0.0912283
DMWD	-0.126367	0.00261338	0.0912864
PTTG1IP	0.0999269	0.00261862	0.0912864
RFWD2	0.123684	0.00262495	0.0912945
AC092580.4	-0.26539	0.00274315	0.0914047
ATF6	0.132524	0.00275617	0.0914047
CDCA4	-0.109721	0.00265452	0.0914047
CDKAL1	-0.0772315	0.00266931	0.0914047
FLJ21408	0.33453	0.00270859	0.0914047
GPR155	0.121657	0.00274246	0.0914047
GVQW1	0.2293	0.00272443	0.0914047
IGLV6-57	-0.412765	0.00271607	0.0914047
MAF	-0.118964	0.00265309	0.0914047
PDCD1	-0.222643	0.00275104	0.0914047
PRKCH	-0.110062	0.00270208	0.0914047
PRPF19	-0.0703343	0.00271856	0.0914047
RP11-261P9.4	0.18128	0.00271497	0.0914047
S1PR1	-0.117448	0.0026955	0.0914047
SCLT1	0.122478	0.00265328	0.0914047
SLC26A8	0.316624	0.00270187	0.0914047
SNRPD2	-0.227874	0.00275114	0.0914047
SULT1B1	0.213859	0.00263996	0.0914047
TMEM126A	-0.208902	0.0027508	0.0914047
TRBJ2-2P	-0.190413	0.00274131	0.0914047
UPRT	-0.0798718	0.00270915	0.0914047
RAP2B	-0.0561828	0.00276233	0.0914068
CCNJL	0.223409	0.00287376	0.0914599
CFAP97	-0.124074	0.00283328	0.0914599
GNAO1	-0.219538	0.00279047	0.0914599
HNRNPR	-0.0562724	0.00283177	0.0914599
IMMP1L	-0.206896	0.00285327	0.0914599
MCM2	-0.189126	0.00284885	0.0914599
MESDC2	-0.0721311	0.00279356	0.0914599
PDP2	-0.141378	0.00286298	0.0914599
RP11-196G11.2	0.187545	0.00284793	0.0914599
RP11-65L3.2	0.176864	0.00282527	0.0914599
RP11-848G14.5	0.326785	0.0028734	0.0914599
RPL38	-0.241002	0.00281732	0.0914599
RPL39	-0.248363	0.00286162	0.0914599
RPS4X	-0.203036	0.00279349	0.0914599
TFEB	0.128307	0.00287271	0.0914599
TLR1	0.177364	0.00280994	0.0914599
TMEM38A	0.161965	0.00285432	0.0914599
TRIM39	0.0634979	0.00280363	0.0914599
ELP3	-0.0713481	0.00289129	0.0916289
R3HDM4	0.155479	0.00288912	0.0916289
RGL2	0.123706	0.00291425	0.0921617
APOBEC3C	-0.0852209	0.00294618	0.0927799
BASP1	0.222356	0.00294434	0.0927799
FCRLB	-0.165463	0.00295547	0.0928643
FOXK2	-0.0678303	0.00299396	0.0928643
PPIL1	-0.128975	0.00299842	0.0928643
RPL23	-0.241079	0.00297997	0.0928643
RPL37	-0.2334	0.0029778	0.0928643
SEMA6B	0.409101	0.00298847	0.0928643
TMEM88	0.206333	0.00298902	0.0928643
TRDV1	-0.324242	0.00298619	0.0928643
ETS1	-0.132086	0.00304006	0.0930229
MCM5	-0.0860044	0.00303087	0.0930229
NPM3	-0.178012	0.00304698	0.0930229
RBM5	0.0647436	0.00302621	0.0930229
TXNDC11	-0.0580641	0.00303132	0.0930229
UBIAD1	-0.0832933	0.00304123	0.0930229
WDR89	-0.109978	0.00303715	0.0930229
BID	0.130064	0.00308421	0.0930233
C8orf33	-0.0740738	0.00306535	0.0930233
HSPE1	-0.200239	0.00308073	0.0930233
RP11-242C19.2	0.233742	0.00308423	0.0930233
SOCS3	0.304144	0.00306653	0.0930233
TIGIT	-0.165782	0.00306654	0.0930233
SERINC2	0.296522	0.0031017	0.0931753
TRAV1-1	-0.308959	0.00310108	0.0931753
S100A12	0.307643	0.0031205	0.0935526
DAPP1	0.155596	0.00313114	0.0936843
APBB3	0.0945651	0.00325712	0.0937267
C14orf169	-0.0835329	0.0031701	0.0937267
CALR	-0.0898752	0.00323975	0.0937267
CD8A	-0.213615	0.00315311	0.0937267
CXCR1	0.200066	0.00317762	0.0937267
FAF1	-0.0640175	0.00320905	0.0937267
FLOT2	0.15518	0.00326645	0.0937267
GALC	0.087588	0.00319047	0.0937267
MAPRE2	-0.0552865	0.00324364	0.0937267
MARS2	-0.109235	0.00319651	0.0937267
NAV3	-0.382512	0.00324074	0.0937267
OAZ2	0.141559	0.00321582	0.0937267
OMG	0.229449	0.00327076	0.0937267
OSBPL2	0.124496	0.00316938	0.0937267
PGLYRP1	0.292974	0.00316138	0.0937267
PRR14	0.0794211	0.00324205	0.0937267
RBM12	-0.0603539	0.00323093	0.0937267
RNF115	-0.0498592	0.00324161	0.0937267
RNF24	0.187944	0.00319371	0.0937267
RP11-34P13.15	0.242364	0.00327637	0.0937267
RPS12	-0.222559	0.00325229	0.0937267
SLC25A26	-0.121515	0.00326622	0.0937267
TKT	0.132869	0.00315867	0.0937267
AC027763.2	0.0730147	0.00336308	0.0938406
CD274	0.350733	0.0033107	0.0938406
CIRH1A	-0.0923135	0.00330082	0.0938406
DNAJC3	0.145483	0.00331036	0.0938406
ELAVL1	-0.0427625	0.00334772	0.0938406
HEG1	-0.189278	0.00334449	0.0938406
KMT2A	-0.189232	0.00335645	0.0938406
MYD88	0.120547	0.00334041	0.0938406
NEK11	0.174107	0.00337425	0.0938406
RP11-171I2.2	0.162256	0.0033255	0.0938406
RPTOR	-0.157407	0.00330575	0.0938406
RRAS2	-0.139347	0.00336084	0.0938406
SEC11C	-0.164774	0.00335353	0.0938406
SOX13	-0.189922	0.00332132	0.0938406
TRAV12-2	-0.206585	0.00337094	0.0938406
CLK3	0.0677073	0.00338819	0.0940535
HIST1H4J	-0.252078	0.00341086	0.0943335
RP11-6O2.2	0.295533	0.00340826	0.0943335
ZNF333	0.0995502	0.00342623	0.0945842
HHEX	0.116836	0.00343701	0.0947073
AKAP7	-0.118018	0.00346497	0.0949541
CA2	0.25175	0.00345461	0.0949541
EGLN2	0.102016	0.00346078	0.0949541
ST3GAL2	0.14674	0.00347904	0.0951658
SAMD3	-0.154721	0.00350592	0.0957263
NCOA5	-0.0554339	0.003528	0.0961541
ADPGK	0.0676813	0.00353772	0.096244
RP11-43F13.1	-0.145537	0.00354612	0.0962976
EZH1	0.0785639	0.00358034	0.0966557
FAM78A	-0.0641502	0.00359331	0.0966557
FHOD1	0.0924679	0.00360178	0.0966557
GPX7	-0.161131	0.00360203	0.0966557
HOMER1	-0.195761	0.00361089	0.0966557
IL2RB	-0.170604	0.0035886	0.0966557
RPL34	-0.250804	0.00360775	0.0966557
TRBV14	-0.281179	0.00358426	0.0966557
FBXO9	0.0509392	0.0036437	0.0970879
MBOAT7	0.170824	0.00364646	0.0970879
TRPC4AP	0.075857	0.00363391	0.0970879
SNRPG	-0.228347	0.00365592	0.0971672
C12orf45	-0.212978	0.00366496	0.097235
FAM157C	0.235896	0.00370455	0.097876
TP53I3	0.17001	0.00370568	0.097876
ZNF80	-0.340348	0.00370871	0.097876
GNGT2	-0.132089	0.00372551	0.0979745
TMEM18	-0.124674	0.0037201	0.0979745
CSAD	0.120664	0.00376036	0.098031
LIN52	-0.0861998	0.00375554	0.098031
TMEM234	0.106109	0.00375958	0.098031
ZBTB34	0.160277	0.00375655	0.098031
ZNF429	0.2198	0.00375476	0.098031
AC009950.2	0.270701	0.00378353	0.0981322
AC010883.5	0.163412	0.00384077	0.0981322
ARHGAP9	0.144116	0.00394312	0.0981322
ATG16L2	0.144867	0.00394755	0.0981322
ATG4B	0.0663301	0.0038207	0.0981322
CENPP	-0.195391	0.00392934	0.0981322
CH507-42P11.8	-0.290799	0.00391269	0.0981322
CNTNAP3	0.333612	0.00387033	0.0981322
COLGALT2	-0.308474	0.00382798	0.0981322
EXOSC6	-0.0931027	0.00390039	0.0981322
GNAQ	0.136011	0.00385102	0.0981322
H2AFX	-0.112294	0.00385656	0.0981322
HEATR5A	0.116691	0.0038968	0.0981322
MAD2L1	-0.189985	0.00389171	0.0981322
NCALD	-0.132184	0.00392194	0.0981322
NLRC4	0.157086	0.00383598	0.0981322
P2RY13	0.174736	0.00383379	0.0981322
PTAFR	0.154507	0.00380038	0.0981322
PTPN12	0.124992	0.00385665	0.0981322
RBM27	-0.0661249	0.00391512	0.0981322
RP11-383J24.6	0.0930493	0.00391437	0.0981322
RPL5	-0.198036	0.00386756	0.0981322
SERPINA1	0.158495	0.00387098	0.0981322
STK3	0.151337	0.00390608	0.0981322
TRIB3	-0.155991	0.00393613	0.0981322
ZKSCAN2	-0.134753	0.00385754	0.0981322
ZNF618	-0.191268	0.00389585	0.0981322
ZNF853	-0.143723	0.0039132	0.0981322
ALDH5A1	-0.13503	0.00399329	0.0982304
CLDN9	0.189402	0.00404738	0.0982304
CYB5R1	0.0832711	0.00396465	0.0982304
FBXO32	-0.133941	0.00405983	0.0982304
GIMAP6	-0.0694762	0.00398181	0.0982304
GINS4	-0.137698	0.00401222	0.0982304
IRAK4	0.080578	0.00407342	0.0982304
LYAR	-0.138875	0.00399744	0.0982304
NPEPL1	0.101959	0.00406859	0.0982304
OS9	0.0969975	0.00397461	0.0982304
PACSIN2	0.139033	0.00405343	0.0982304
PLA2G16	-0.203775	0.0039839	0.0982304
PPP1R12C	0.0860018	0.00404013	0.0982304
RHOBTB2	-0.124509	0.00399094	0.0982304
RP11-291B21.2	-0.277917	0.00407663	0.0982304
RPL21P75	-0.284044	0.00406616	0.0982304
SSRP1	-0.0747907	0.00405087	0.0982304
TNFSF14	0.150219	0.00406932	0.0982304
UBE2D4	-0.0795407	0.00408256	0.0982304
ZAK	0.153192	0.00403528	0.0982304
MRPS33	-0.197891	0.00412567	0.0991086
PIK3R1	-0.0953625	0.00414259	0.0991971
ZNF438	0.173569	0.00413619	0.0991971
ACO2	-0.0523562	0.00417974	0.0993357
LRRC70	0.329259	0.00417554	0.0993357
MAPKAPK5	-0.0545363	0.00415869	0.0993357
PLP2	0.134316	0.00418151	0.0993357
TMEM38B	-0.121928	0.0041812	0.0993357
LIMD1	-0.126549	0.00421026	0.0995454
LINC01513	0.248805	0.00420606	0.0995454
SSFA2	0.119455	0.00420946	0.0995454
JUNB	0.196516	0.00422559	0.0997505
SSSCA1-AS1	0.135999	0.0042352	0.0998201
ADCY9	-0.1747	0.00426418	0.10014
ATP1A3	-0.185512	0.0042755	0.10014
FAM13A-AS1	0.136923	0.00427512	0.10014
SGK223	-0.131007	0.00425704	0.10014
HGH1	-0.0894391	0.00428545	0.100217
RP11-139H15.5	0.244718	0.00429682	0.100326
HSPG2	-0.241663	0.00430777	0.100425
GZMK	-0.22556	0.00433781	0.100969
NAIP	0.216863	0.0043726	0.101306
RP3-508I15.14	0.222467	0.00436682	0.101306
TRIM25	0.177382	0.0043593	0.101306
C17orf49	0.110811	0.00445074	0.101843
HNRNPA0	-0.0546654	0.00444478	0.101843
IFFO2	-0.138383	0.00443079	0.101843
NUAK2	0.141532	0.00443569	0.101843
RRP1B	-0.113298	0.00440473	0.101843
SH3BP2	0.0987304	0.00445689	0.101843
SLC16A5	0.11653	0.00441404	0.101843
TMEM19	-0.0785701	0.00444302	0.101843
YIPF1	0.12078	0.00443109	0.101843
ACADVL	0.0839926	0.00447961	0.101875
CTC-479C5.12	0.11652	0.00447031	0.101875
RP11-455F5.6	0.252978	0.0044855	0.101875
SKAP1	-0.124237	0.00447506	0.101875
FYTTD1	-0.0670074	0.00450486	0.10216
C1QBP	-0.130893	0.00453708	0.102272
KIAA1467	-0.110667	0.00452299	0.102272
KIF21A	-0.15758	0.00453689	0.102272
RP11-85K15.3	0.213977	0.00453242	0.102272
IFNAR1	0.136188	0.00460802	0.103124
MAP4	-0.121646	0.00460892	0.103124
TREML2	0.177215	0.00458948	0.103124
TSSC1	-0.0776182	0.00459676	0.103124
WDR91	0.0711614	0.00460926	0.103124
ARHGAP27	0.114282	0.00462388	0.103265
HYOU1	-0.113777	0.00462934	0.103265
CD82	0.134158	0.00466999	0.103805
CTC-548K16.5	0.251692	0.00470404	0.103805
DIRC2	0.146776	0.00470566	0.103805
IMPDH1	0.1331	0.00471589	0.103805
PHTF1	0.111471	0.00470106	0.103805
PTOV1	0.0819784	0.00471293	0.103805
RP4-614O4.13	0.108967	0.00471169	0.103805
RPL32	-0.211855	0.00468083	0.103805
RPS3	-0.199436	0.00466481	0.103805
HSD17B13	0.239697	0.00472641	0.103827
THOC5	0.12165	0.00473072	0.103827
BMPR1A	-0.139038	0.0047423	0.103928
EOMES	-0.171857	0.00476464	0.104266
CEP41	-0.101496	0.00479415	0.104759
AQP9	0.203099	0.00482584	0.104833
CERS5	0.0609798	0.00483784	0.104833
PIGB	0.134908	0.0048395	0.104833
RHOF	-0.0679459	0.00481865	0.104833
RP13-20L14.10	0.219955	0.00481429	0.104833
RPS28	-0.212039	0.00482505	0.104833
PACSIN1	-0.195511	0.00486185	0.105013
TRAC	-0.139418	0.00485771	0.105013
RP11-159D12.2	0.124628	0.00487188	0.105078
C1R	0.160329	0.00488706	0.105093
LILRB3	0.183966	0.00490059	0.105093
PPP2R2B	-0.180558	0.00488621	0.105093
STARD3	0.067481	0.0048946	0.105093
ARID4A	0.0860505	0.00490864	0.105115
CDK5RAP3	0.0868716	0.0049326	0.105126
CEACAM3	0.188108	0.00495122	0.105126
CTSK	0.129643	0.00494383	0.105126
FAM53C	0.155707	0.00494646	0.105126
MANBA	0.0816371	0.00493275	0.105126
SFXN5	0.104575	0.0049185	0.105126
DLG5	-0.237043	0.00496771	0.105298
STX3	0.160151	0.00497338	0.105298
CRTC2	0.0703468	0.00499969	0.105408
RUFY1	0.129311	0.00499812	0.105408
ZYX	0.151661	0.00499201	0.105408
AUTS2	-0.198293	0.0050195	0.105431
CACNA1E	0.276247	0.00504421	0.105431
FGF13	0.500788	0.00505457	0.105431
IGSF6	0.162768	0.00503591	0.105431
KLRB1	-0.20956	0.00506274	0.105431
LRRFIP2	0.0885735	0.00502137	0.105431
NDNL2	-0.0818098	0.00507112	0.105431
NUP188	-0.119283	0.00505339	0.105431
RSRP1	0.109299	0.00502966	0.105431
TFE3	0.120882	0.0050681	0.105431
AC022182.3	-0.203485	0.00511966	0.105632
ARL2BP	-0.07535	0.00512415	0.105632
BZW2	-0.0919726	0.0051526	0.105632
DLG3	-0.137633	0.00516674	0.105632
FES	0.132614	0.00515328	0.105632
KIAA0825	0.195147	0.00517775	0.105632
MFHAS1	-0.146594	0.00513009	0.105632
MLKL	0.133234	0.00517941	0.105632
MVP	0.124126	0.00512646	0.105632
SHKBP1	0.155832	0.00510092	0.105632
SIRPA	0.148337	0.00510454	0.105632
TNIP1	0.113699	0.00513337	0.105632
TRBJ2-3	-0.149212	0.00514568	0.105632
chr22-38_28785274-29006793.1	0.202874	0.00517854	0.105632
GPR108	0.0834268	0.00520375	0.10586
SH2D2A	-0.148228	0.0052047	0.10586
CYCS	-0.120619	0.0052399	0.105912
GORASP2	-0.0506792	0.00526696	0.105912
HORMAD1	0.216077	0.00525867	0.105912
ITGB2-AS1	0.140787	0.00530013	0.105912
NLRC3	-0.131734	0.00523746	0.105912
PIM3	0.155297	0.00530618	0.105912
PITPNC1	-0.0545762	0.00526344	0.105912
POLR3H	-0.0823338	0.00525596	0.105912
PURA	-0.0863711	0.00524187	0.105912
RP11-452K12.4	0.202166	0.00529268	0.105912
RP11-467L13.7	0.201253	0.00522665	0.105912
RPS3AP6	-0.232593	0.00529502	0.105912
SH2B2	0.148181	0.0052924	0.105912
ZNF595	-0.178492	0.00527202	0.105912
BANP	0.107939	0.00533953	0.106436
DLGAP3	-0.165224	0.00536949	0.106749
HCFC1	-0.152554	0.00536633	0.106749
PCNT	-0.159186	0.00537673	0.106751
XPO6	0.156102	0.00538669	0.106808
FAM50B	-0.118856	0.00539488	0.106829
NUDT16	0.110089	0.00542827	0.106925
PRR5	-0.130852	0.00542095	0.106925
PTGES3P1	0.181725	0.00541397	0.106925
RAB40B	-0.126599	0.00542818	0.106925
IGLC3	-0.319192	0.00543929	0.106997
USF1	0.0951585	0.00544622	0.106997
NUDT9	-0.0737611	0.00546506	0.107227
RP11-206L10.3	0.263588	0.00547591	0.107299
ANKH	-0.108708	0.005496	0.107552
KRT10	-0.137692	0.0055445	0.10836
SORBS3	-0.115759	0.00560897	0.109477
GALNS	0.0994408	0.00561839	0.109518
CBWD7	0.154491	0.00569914	0.11056
DCK	-0.086218	0.00571385	0.11056
HARS2	0.0528352	0.00573085	0.11056
IL10RB	0.117373	0.00570981	0.11056
PLAC8	-0.167282	0.00571738	0.11056
RGS14	0.101144	0.00572784	0.11056
RPUSD2	-0.100586	0.00569943	0.11056
TMCO3	0.119466	0.00569029	0.11056
CMC1	-0.187837	0.00574782	0.110603
TMEM241	-0.114303	0.00574205	0.110603
CARS	0.0673536	0.00578683	0.110713
CHCHD10	-0.117734	0.00578612	0.110713
FYB	0.109173	0.00579786	0.110713
IGHV3-73	-0.324569	0.00577512	0.110713
NDUFA12	-0.202452	0.00578751	0.110713
TRO	-0.244964	0.00579684	0.110713
SLC17A5	0.0606964	0.00583215	0.111226
CAT	0.182688	0.00587739	0.111805
NDUFS2	0.0472841	0.00587693	0.111805
ALDH18A1	-0.097553	0.00589163	0.111854
PRKCQ	-0.0963308	0.0058949	0.111854
CSF2RB	0.164399	0.00590272	0.111861
STAT5B	0.121694	0.00592397	0.112122
TSR2	-0.0588792	0.00595066	0.112485
EXOC6	0.127565	0.00597093	0.112646
TANGO2	0.0774997	0.0059742	0.112646
CLDN5	0.214758	0.00598317	0.112673
URB1	-0.163099	0.00601387	0.113109
IDH3A	-0.0753321	0.00606827	0.113847
LUCAT1	0.176916	0.00606116	0.113847
SPRY3	0.169841	0.00607712	0.11387
AMPD2	0.150006	0.00612655	0.114532
SERPINB1	0.139125	0.00612772	0.114532
RP11-53B2.2	-0.255061	0.00616057	0.114866
RP11-958N24.2	-0.543209	0.00618393	0.114866
RWDD1	-0.162973	0.00617474	0.114866
SIGLEC10	0.171113	0.00617767	0.114866
ST6GAL1	-0.093347	0.00617481	0.114866
MTX1	0.148793	0.00623422	0.115087
PHF21A	0.13137	0.00622852	0.115087
RCN3	0.170926	0.00621347	0.115087
SPTBN1	-0.180693	0.00620822	0.115087
ZNF205-AS1	-0.185671	0.00622656	0.115087
ELMOD3	0.0522387	0.00624875	0.115214
FBXO25	-0.0829817	0.00627373	0.115241
LRRFIP1	0.0956129	0.00628098	0.115241
OXER1	0.192345	0.00626884	0.115241
PCYT1A	0.0785294	0.00628082	0.115241
OSTC	-0.1519	0.00628935	0.115253
IKBKG	0.092524	0.00632512	0.115297
LIN37	0.100008	0.00632152	0.115297
RNF139-AS1	0.123677	0.00632445	0.115297
RP3-508I15.21	0.207819	0.00629986	0.115297
ZNF777	-0.110677	0.00633017	0.115297
ZBTB7B	0.102011	0.0063389	0.115316
C12orf75	-0.146601	0.00638793	0.115404
CENPO	-0.101133	0.00638997	0.115404
GZMM	-0.168033	0.00637357	0.115404
LPCAT2	0.164359	0.00636044	0.115404
MYO1D	-0.17625	0.00638429	0.115404
TRPV3	-0.239815	0.00635408	0.115404
IGHV3-21	-0.275721	0.0064139	0.115697
DDX10	-0.0827369	0.00644705	0.115877
GABRR2	0.297541	0.00644425	0.115877
TMEM109	-0.0628941	0.00644543	0.115877
TECPR2	0.18616	0.00646225	0.116011
C12orf57	-0.201796	0.00651271	0.11618
FARSB	-0.107495	0.00651741	0.11618
GPR15	0.328864	0.00650936	0.11618
SMARCE1	-0.0643941	0.00649642	0.11618
SOD2	0.173247	0.00651816	0.11618
TNRC6C	-0.120248	0.00648776	0.11618
C3	-0.271049	0.00653201	0.11618
TNFAIP2	0.129507	0.00653369	0.11618
AF131217.1	-0.195705	0.00655319	0.116389
FAHD1	-0.0921485	0.00656706	0.116497
RPS14	-0.211244	0.00659008	0.116768
MLF1	-0.24798	0.00660357	0.116868
MIF	-0.169552	0.00664655	0.11749
EP400	-0.14615	0.0066814	0.117566
IGJ	-0.367886	0.00668829	0.117566
RPS29	-0.198866	0.00667945	0.117566
STRN4	0.097886	0.00669005	0.117566
ZXDB	-0.116839	0.00668634	0.117566
KDM1A	-0.0587853	0.00671266	0.117825
ABTB1	0.15451	0.00673534	0.117947
CSNK1G2	0.0924889	0.0067288	0.117947
ERH	-0.151827	0.00677342	0.118462
FSTL3	0.125765	0.00678222	0.118462
OGFOD1	-0.0622624	0.00678844	0.118462
WSB1	0.104465	0.00679633	0.118462
RP11-378A13.2	0.183659	0.00682165	0.118765
METTL13	-0.0552229	0.00683144	0.118797
HDAC7	0.0914172	0.00686998	0.119329
ACAP1	0.0768827	0.00689337	0.119538
AMPD3	0.114185	0.0069697	0.119538
DCP2	0.105095	0.00696078	0.119538
GNB2	0.12193	0.00696718	0.119538
MCC	-0.20797	0.00694957	0.119538
MT1X	-0.200679	0.00696081	0.119538
MTRNR2L1	0.599558	0.00695369	0.119538
ORAI2	0.143685	0.00693349	0.119538
PRR12	-0.141033	0.00694589	0.119538
RPS19	-0.20928	0.00690652	0.119538
TRBV10-3	-0.196894	0.00691529	0.119538
ATHL1	0.130372	0.00699578	0.119663
BAZ1A	0.129	0.00701691	0.119663
CTB-167B5.2	0.199123	0.00700042	0.119663
NCF2	0.134937	0.00701172	0.119663
SPN	-0.101343	0.00701196	0.119663
ZNF532	-0.126015	0.00703265	0.119795
ANKRD12	0.0704488	0.00708667	0.120441
PDIA4	-0.0689281	0.00708066	0.120441
NAP1L4	-0.0625691	0.00710509	0.120618
ADAM9	0.113296	0.00712812	0.120743
BRIX1	-0.105811	0.00714747	0.120743
CENPB	-0.0719308	0.00714906	0.120743
EXOC1	0.0645543	0.00715659	0.120743
PTGES	-0.386906	0.00713405	0.120743
STX4	0.0709387	0.00716079	0.120743
CRTAM	-0.139396	0.00717525	0.120851
FOXK1	-0.123151	0.00718411	0.120864
TIGD2	-0.0945139	0.00719413	0.120897
ISL2	0.230816	0.00722564	0.121181
RP11-678G14.4	0.346583	0.00722721	0.121181
CSRP2BP	-0.0742311	0.00727876	0.121232
GZMB	-0.212709	0.00727247	0.121232
NKRF	-0.0815268	0.00725857	0.121232
PHLDB2	-0.153334	0.00725608	0.121232
SLC37A3	0.154826	0.00725054	0.121232
TMEM165	0.0986199	0.00726418	0.121232
IGKC	-0.270653	0.0073159	0.121502
RP11-535A19.1	0.297295	0.00730501	0.121502
TMEM238	-0.172286	0.00731931	0.121502
ROGDI	0.142471	0.00734785	0.121706
RP11-324E6.6	0.302847	0.00734288	0.121706
ACSL5	-0.0659149	0.00747845	0.12176
BIN2	0.0861675	0.00747096	0.12176
CDK4	-0.0938651	0.00746232	0.12176
CEP63	0.121489	0.00745706	0.12176
CRISP3	0.389123	0.00743891	0.12176
FAM117B	-0.116573	0.00746876	0.12176
FAM157A	0.259651	0.0074149	0.12176
FLOT1	0.149043	0.00749109	0.12176
GOLGA3	-0.127547	0.00749131	0.12176
IGFLR1	0.166959	0.00742986	0.12176
MPL	0.307582	0.00742319	0.12176
NFE2	0.160408	0.00746852	0.12176
RBFA	-0.0972773	0.00749029	0.12176
RP11-81A1.6	0.142011	0.00743781	0.12176
RP5-968J1.1	0.221034	0.007371	0.12176
RPL23A	-0.180891	0.00749732	0.12176
SMYD5	-0.102512	0.00742218	0.12176
TMEM175	0.0771153	0.00738917	0.12176
EDEM2	0.0777056	0.00750727	0.12179
AC026806.2	0.110567	0.0075223	0.121844
RPL10A	-0.174031	0.00753104	0.121844
TLE1	-0.13896	0.00753499	0.121844
DAB2IP	-0.379494	0.0075467	0.121902
PDE12	-0.068239	0.00757343	0.122202
RELT	0.110292	0.00759527	0.122291
USP18	-0.412773	0.0075891	0.122291
SLC6A6	0.158528	0.0076183	0.122399
UBXN2B	0.13659	0.00761105	0.122399
TCIRG1	0.118991	0.0076447	0.122692
INCENP	-0.132601	0.00765973	0.122801
GABPB2	-0.086054	0.00767558	0.122924
CD36	0.144773	0.00770043	0.12319
AVIL	0.187612	0.0077695	0.123267
CMSS1	-0.14314	0.00776572	0.123267
CWC25	0.085942	0.00771673	0.123267
DBF4	-0.111288	0.00774518	0.123267
FPR1	0.181867	0.00778893	0.123267
GGT5	0.336456	0.00777729	0.123267
HOOK2	0.0976632	0.0077957	0.123267
NT5C2	0.12486	0.00778551	0.123267
PPM1K	-0.104489	0.00776332	0.123267
RP11-222K16.2	-0.19462	0.00774196	0.123267
ZFP64	-0.0814681	0.00777026	0.123267
APOBEC3G	-0.108735	0.007818	0.123327
CXCR3	-0.153051	0.00785055	0.123327
FAIM3	-0.110308	0.0078134	0.123327
LRRC29	0.119688	0.00785124	0.123327
RPS27A	-0.199159	0.00785091	0.123327
SALL2	-0.167265	0.00786274	0.123327
SDAD1	-0.0705773	0.00787351	0.123327
SLC41A1	-0.118932	0.00786616	0.123327
VDR	0.142355	0.00787103	0.123327
PLB1	0.215082	0.00790643	0.123713
DNASE1L2	0.133612	0.00793703	0.124063
TXLNG	-0.0774073	0.00794708	0.12409
P2RX1	0.164	0.00796036	0.124168
MTL5	0.0927006	0.00797725	0.124302
SKIV2L	0.0801492	0.00799161	0.124397
BOLA3	-0.187793	0.00803611	0.124444
MCCC2	-0.0706146	0.00801517	0.124444
S1PR5	-0.185563	0.00800841	0.124444
STMN1	-0.169445	0.00803208	0.124444
WIPI1	0.131015	0.00802487	0.124444
MT-TP	0.245763	0.00804655	0.124476
DDX18	-0.0668122	0.00807166	0.124736
RNASEL	0.115692	0.00809302	0.124885
STXBP5-AS1	0.12254	0.00809798	0.124885
CALM1	-0.0693687	0.00814408	0.124985
CIT	-0.276161	0.00817445	0.124985
CYP1B1-AS1	0.210737	0.00814542	0.124985
DUSP3	0.104053	0.00817741	0.124985
FGD4	0.157159	0.00816106	0.124985
GNG2	-0.0886405	0.00812087	0.124985
KAT6B	-0.107404	0.0081878	0.124985
MT1F	-0.165137	0.0081865	0.124985
PTPN6	0.0802923	0.00818353	0.124985
RP11-16E12.1	0.124691	0.00816979	0.124985
MT2A	-0.285626	0.0081966	0.124992
SKA2	-0.0922621	0.00822163	0.125246
FAM212B	0.171366	0.00825823	0.125676
CLEC4D	0.231755	0.00827225	0.125762
RNF26	-0.0681081	0.00828737	0.125864
SPTSSB	-0.224205	0.00830325	0.125978
ACACA	-0.136277	0.00836079	0.126049
HUWE1	-0.17068	0.00835083	0.126049
LL21NC02-1C16.2	0.146333	0.0083668	0.126049
MAEA	0.0966686	0.00836022	0.126049
MIR570	0.209486	0.00833837	0.126049
SLFN12L	-0.155385	0.00832409	0.126049
ZNF674	0.120012	0.00834348	0.126049
GTF3A	-0.117757	0.00839281	0.12609
IL1B	0.232843	0.00841158	0.12609
PLCD3	0.153576	0.00839969	0.12609
PRAF2	0.0753406	0.00840817	0.12609
TNFRSF9	0.206442	0.00838907	0.12609
RPS7P1	-0.213577	0.00845452	0.126607
CLUH	-0.105816	0.00847257	0.126719
NOP14	-0.0733172	0.00849581	0.126719
S1PR2	-0.15145	0.00848746	0.126719
TMEM144	0.182768	0.00848121	0.126719
DARS2	-0.0670162	0.00850978	0.126801
PLIN3	0.119765	0.00852078	0.126839
CTSA	0.102979	0.00853744	0.12696
BACH1	0.13652	0.00857283	0.126983
C3orf62	0.131208	0.00856072	0.126983
LAGE3	-0.132912	0.0085508	0.126983
ZNF513	0.0611088	0.00856996	0.126983
LINC01002	0.192142	0.00859235	0.127021
TTN-AS1	0.12859	0.00859193	0.127021
FUBP3	-0.0573149	0.00860483	0.12708
CCDC71L	0.173795	0.00867964	0.127438
CD38	-0.155183	0.00867071	0.127438
FAM229A	0.092192	0.00869153	0.127438
MDN1	-0.207591	0.00870111	0.127438
PATZ1	-0.0702725	0.00871387	0.127438
PITPNA	0.103381	0.0087021	0.127438
PSTPIP1	0.0966867	0.00864103	0.127438
RP11-848P1.4	0.139399	0.00871408	0.127438
SPI1	0.138089	0.00868494	0.127438
TOR1AIP2	0.0730199	0.00865946	0.127438
RP11-497H16.6	0.367234	0.00874664	0.12779
C15orf37	0.139638	0.00876335	0.127909
PPAT	-0.103795	0.00877639	0.127931
RP11-351I24.1	0.246667	0.00878191	0.127931
ENPP4	-0.131322	0.00879787	0.128039
AC002511.2	0.246139	0.00881712	0.128195
ZNF22	-0.0878779	0.00884088	0.128416
AC008984.7	0.322023	0.00899444	0.128529
CRK	0.0978651	0.00898539	0.128529
EFTUD1	-0.0607628	0.00887903	0.128529
ENOPH1	-0.072666	0.00897956	0.128529
IGHV3-74	-0.266216	0.00888381	0.128529
ISOC2	-0.130821	0.00888072	0.128529
KIAA1257	0.168924	0.00893407	0.128529
LAPTM5	0.0769887	0.00899404	0.128529
MAGED1	-0.0903546	0.0089814	0.128529
OCIAD2	-0.163046	0.00888365	0.128529
PDZD2	-0.232182	0.00894428	0.128529
RAF1	0.11449	0.0089403	0.128529
RP1-102E24.8	0.200521	0.00897221	0.128529
RP11-809N8.2	0.29237	0.00898115	0.128529
RP13-516M14.1	0.108187	0.00895142	0.128529
SPIN1	-0.058247	0.0089128	0.128529
SPOCK2	-0.115096	0.00896584	0.128529
LINC00449	0.180739	0.00902226	0.128631
LINC00998	-0.179678	0.0090359	0.128631
RP11-1000B6.3	-0.152084	0.00902776	0.128631
ZDHHC18	0.147535	0.00901148	0.128631
PNO1	-0.117266	0.00904782	0.128678
MPRIP	-0.117418	0.00905803	0.128701
TERF2	-0.0364022	0.00907327	0.128796
TRBV7-9	-0.16695	0.00913353	0.129529
CTB-31N19.3	0.141224	0.00916624	0.12987
SNX11	0.108604	0.00919164	0.130106
CCDC120	-0.114834	0.00924526	0.130198
DTX2	0.108302	0.00922578	0.130198
EFHC1	0.0972087	0.00926761	0.130198
NECAP1	0.061995	0.00926551	0.130198
NUMB	0.131537	0.00923856	0.130198
PPP3CC	-0.0890554	0.00925898	0.130198
RPL24	-0.187288	0.00924966	0.130198
ZBTB4	-0.0941275	0.0092182	0.130198
B4GALT5	0.172855	0.00930869	0.13033
BANF1	-0.131541	0.00932336	0.13033
FAM57A	-0.195463	0.00932323	0.13033
PNISR	0.05082	0.00932917	0.13033
PTPRC	0.0910896	0.00928919	0.13033
SECTM1	0.186276	0.00931315	0.13033
RP11-212I21.4	0.194199	0.00935128	0.130517
ADCY4	0.147967	0.0093849	0.130622
LILRB5	0.225435	0.00937022	0.130622
MARS	0.0626628	0.00937927	0.130622
HSPBP1	-0.0915748	0.0094222	0.131019
BCAS2	-0.115732	0.00947533	0.131127
CHIT1	0.26698	0.00947016	0.131127
CLK2	0.040204	0.0094824	0.131127
CXCR2	0.171737	0.00947685	0.131127
RNF220	-0.045728	0.00947617	0.131127
TPT1	-0.167292	0.00945391	0.131127
RPL9	-0.180782	0.00949806	0.131222
SUV39H2	-0.132089	0.00950953	0.131259
FAM198B	0.143919	0.0095379	0.131381
PRPS1	-0.0874323	0.00953717	0.131381
TNFRSF1A	0.134222	0.00954459	0.131381
CFLAR	0.131651	0.00955674	0.13139
PODN	-0.304303	0.00956277	0.13139
AC062017.1	0.145794	0.00957541	0.131406
ADNP2	-0.0738326	0.00960641	0.131406
DEF8	0.114054	0.00963631	0.131406
ERI3	-0.0852558	0.00966917	0.131406
FAM110C	-0.280755	0.0096571	0.131406
HSDL1	0.0533438	0.00962585	0.131406
LPHN1	-0.138882	0.00960677	0.131406
PSRC1	0.124947	0.00965522	0.131406
RP11-295I5.3	0.159358	0.00960306	0.131406
SMC2	-0.0960313	0.00960925	0.131406
TXNRD1	0.101132	0.00963432	0.131406
ZNF696	-0.0996036	0.00966394	0.131406
LMNB1	0.185793	0.00976591	0.132601
AOAH-IT1	0.244508	0.00979078	0.132818
CCT4	-0.0892937	0.00983199	0.133136
MKI67	-0.345052	0.0098287	0.133136
AC007278.3	0.362681	0.00991353	0.133139
B3GAT1	-0.295603	0.00992496	0.133139
F5	0.223874	0.00990186	0.133139
IL21R	-0.106622	0.00987143	0.133139
KDM2B	-0.08652	0.00987665	0.133139
MCM3	-0.0854648	0.00993166	0.133139
NDUFA13	0.118662	0.00990943	0.133139
TCAP	0.122497	0.00993881	0.133139
USP15	0.121676	0.00988683	0.133139
USP32	0.14237	0.00987796	0.133139
VAV1	0.0881901	0.00988332	0.133139
ZNF395	-0.087516	0.00990516	0.133139
OGFOD2	0.126046	0.00995004	0.133171
ARHGAP25	0.10391	0.0100248	0.133575
CDKN2D	0.123767	0.0100182	0.133575
IFT81	0.110811	0.0100135	0.133575
LMNB2	-0.0950753	0.0100151	0.133575
RNF14	-0.0615989	0.0100038	0.133575
TNFRSF10B	0.0895779	0.0100651	0.133993
SCO1	-0.053646	0.0100745	0.133999
AL353644.10	0.326877	0.0100999	0.134131
ARMC1	-0.0868954	0.0101941	0.134131
B3GALTL	-0.0892123	0.0102105	0.134131
B4GALT6	-0.147549	0.0101884	0.134131
DHRS3	-0.117	0.010164	0.134131
DLAT	-0.0701783	0.0102723	0.134131
DNAAF2	-0.0938183	0.0102393	0.134131
FASN	-0.154497	0.0102306	0.134131
GMIP	0.119609	0.0101572	0.134131
GPR56	-0.210155	0.010239	0.134131
JMY	-0.12577	0.0101975	0.134131
KCNJ15	0.210341	0.010146	0.134131
LILRA6	0.163774	0.0101531	0.134131
MAGEE1	-0.125458	0.0102408	0.134131
MYBL1	-0.13711	0.0101355	0.134131
NOXRED1	0.169044	0.0102634	0.134131
PAQR6	0.232356	0.0101636	0.134131
SBNO2	0.15167	0.0102717	0.134131
TCOF1	-0.0897909	0.0102492	0.134131
TMBIM1	0.0761562	0.0102255	0.134131
TP53RK	-0.0614786	0.0101775	0.134131
USP13	-0.125592	0.0102863	0.134196
ENTPD1	0.127526	0.0103593	0.134626
LYN	0.130735	0.01033	0.134626
NBR2	0.115105	0.0103641	0.134626
RPS20	-0.172738	0.0103435	0.134626
ZNF710	0.106583	0.0103633	0.134626
MEAF6	-0.105006	0.0103929	0.13465
MRPL21	-0.141723	0.0103891	0.13465
NFATC3	-0.0799843	0.0103785	0.13465
ACO1	-0.0660921	0.010419	0.134816
RP11-34P13.7	0.160755	0.0104237	0.134816
HCG27	0.190206	0.0104793	0.135301
RPL19	-0.156572	0.0104778	0.135301
NCLN	0.0714747	0.0104908	0.135307
SUV39H1	-0.0669185	0.0104978	0.135307
AC013264.2	-0.255095	0.0107392	0.135424
AC090587.2	0.171809	0.0106534	0.135424
CALCOCO1	0.0809512	0.010724	0.135424
CIB2	-0.194387	0.0107417	0.135424
CTC-523E23.1	-0.195696	0.0107045	0.135424
CTD-2013N17.6	0.133836	0.0105572	0.135424
CTTN	0.187109	0.0106525	0.135424
DDX10P1	0.317166	0.0105423	0.135424
DNAH6	-0.228391	0.0107306	0.135424
EIF4E3	0.118785	0.0106947	0.135424
FAM86A	-0.083869	0.0106669	0.135424
GCN1L1	-0.140378	0.01052	0.135424
GEMIN4	-0.0917181	0.0107234	0.135424
IKZF2	-0.167105	0.0106406	0.135424
KLRD1	-0.173621	0.0106009	0.135424
LRG1	0.19978	0.0106409	0.135424
LRRC25	0.126646	0.0107324	0.135424
NBPF3	-0.189784	0.0105837	0.135424
PCCA	-0.0831444	0.0106337	0.135424
PRKCD	0.111547	0.0106603	0.135424
RIT1	0.107203	0.010585	0.135424
RP11-21K12.2	0.17008	0.0105571	0.135424
RP11-327F22.1	0.155078	0.0107179	0.135424
STAT5A	0.0843088	0.0105946	0.135424
TRIM9	0.319288	0.0105422	0.135424
VOPP1	0.0628584	0.010599	0.135424
C10orf105	0.164527	0.0107783	0.135571
CTC-250I14.6	0.229707	0.0107896	0.135571
SNAPC5	-0.107374	0.0107844	0.135571
TYK2	0.0908416	0.010766	0.135571
FCGR2A	0.156672	0.0108448	0.13615
CKS2	-0.179566	0.0108724	0.136268
SGTB	0.0815915	0.0108694	0.136268
APMAP	0.13878	0.0109621	0.136515
CTD-2583A14.11	0.11994	0.0109649	0.136515
LRRN1	0.251194	0.0109649	0.136515
MYRF	-0.334929	0.010914	0.136515
OSBP	-0.0501295	0.0109582	0.136515
RHOG	0.107292	0.0109542	0.136515
TOMM20	-0.0807265	0.0109201	0.136515
TTC27	-0.0792069	0.0109162	0.136515
METTL15	-0.0738421	0.010976	0.136539
ALS2CR12	0.13687	0.0109977	0.136578
DGKK	-0.358871	0.0110127	0.136578
GOT1	-0.0757074	0.0109978	0.136578
NUDT21	-0.0548021	0.0110264	0.136578
SH2D1A	-0.132649	0.0110252	0.136578
TNFRSF10C	0.166477	0.0110338	0.136578
JMJD6	0.0780576	0.0111467	0.137521
MED24	-0.0832204	0.0111202	0.137521
RBBP4	-0.0393592	0.011143	0.137521
RPL14	-0.161429	0.0111383	0.137521
ARL1	-0.0861976	0.0111629	0.137539
MRPL11	-0.153725	0.0111664	0.137539
AC005154.6	0.0945582	0.0112088	0.137834
HCAR2	0.182308	0.0112073	0.137834
PNOC	-0.167906	0.0112392	0.138095
FCRL5	-0.287359	0.0112901	0.138494
MZF1-AS1	0.143688	0.0112855	0.138494
AREL1	0.099123	0.011389	0.139458
PRDX2	-0.119472	0.0113934	0.139458
PYHIN1	-0.138864	0.0113967	0.139458
CLDN16	0.167371	0.0114158	0.139579
RAB3D	0.13618	0.0114279	0.139612
ANKRD32	0.0815619	0.0114465	0.139725
UBXN6	0.0918635	0.0114616	0.139796
SLC19A1	0.141382	0.0114877	0.14
ANKRD13A	0.0991958	0.0115328	0.140435
ASGR2	0.179259	0.0115662	0.1405
HGS	0.0730555	0.0115537	0.1405
RTN3	0.128632	0.0115606	0.1405
ARF6	-0.0321606	0.011657	0.141031
CXorf38	0.0643247	0.0116498	0.141031
EMG1	-0.102623	0.0116554	0.141031
MLH1	-0.0468912	0.011644	0.141031
PRIM1	-0.124683	0.011636	0.141031
CBFA2T2	-0.0828621	0.011681	0.141208
ABL1	-0.103895	0.0117124	0.141474
POP4	-0.107246	0.0117368	0.141545
RDH5	0.138962	0.0117613	0.141545
RP1-71H24.6	-0.464302	0.0117655	0.141545
TFB2M	-0.10766	0.0117557	0.141545
UBR2	0.118335	0.011742	0.141545
SEC61G	-0.17694	0.0117864	0.141569
TNFRSF14	0.0772868	0.0117833	0.141569
RNF157-AS1	-0.207194	0.0118058	0.141688
CD81	-0.090181	0.0118523	0.141741
FOS	0.271727	0.0118317	0.141741
ITGAX	0.147674	0.0118995	0.141741
PHLPP2	-0.128519	0.0119034	0.141741
SGSM1	-0.19463	0.0119047	0.141741
SNORD12B	0.21524	0.0118675	0.141741
TAF7	0.075409	0.0118485	0.141741
TCF3	-0.0938736	0.0118762	0.141741
TFDP2	-0.112103	0.0118905	0.141741
TNNT1	0.351034	0.0118429	0.141741
LINC00969	0.133484	0.0119521	0.141743
MAP2K3	0.102789	0.0119462	0.141743
PRKACB	-0.0978941	0.0119146	0.141743
RPL27	-0.17215	0.0119349	0.141743
RRP12	0.158279	0.0119293	0.141743
CEBPB-AS1	0.126424	0.0119722	0.141868
MAFIP	0.369114	0.0119825	0.141878
BTBD11	-0.142404	0.0120476	0.141954
CDT1	-0.283523	0.01205	0.141954
COASY	0.0562744	0.012067	0.141954
MEGF8	-0.127777	0.0120244	0.141954
MTSS1	-0.113939	0.0120836	0.141954
RP11-34P13.16	0.208808	0.0120723	0.141954
SMG6	-0.0913025	0.012075	0.141954
SSBP1	-0.139029	0.0120579	0.141954
SUPT3H	-0.139792	0.0120166	0.141954
TOB2	-0.0664324	0.0120371	0.141954
AC007228.9	-0.230739	0.0120997	0.142032
RP11-555K12.1	0.217213	0.0121202	0.14205
VWCE	0.268809	0.0121196	0.14205
ACSL4	0.12593	0.0121598	0.142099
FAM65A	0.095327	0.0121392	0.142099
IGLV1-44	-0.309583	0.0121623	0.142099
RP11-446E9.2	0.153214	0.0121456	0.142099
ADAM17	0.0847011	0.0122267	0.142425
PLXNA1	-0.173803	0.0122271	0.142425
POM121	-0.0991671	0.0122226	0.142425
RP11-455F5.5	0.106602	0.0122282	0.142425
TRAV13-2	-0.15978	0.0122716	0.142819
C14orf182	-0.137101	0.0123132	0.14286
PSMC1P1	0.0964782	0.0123128	0.14286
STAT6	0.0904449	0.0122946	0.14286
WDR73	0.0426391	0.0123074	0.14286
ABHD16A	0.0929976	0.0123451	0.143119
ALDH1A2	0.22521	0.012395	0.143587
CFAP58	0.192323	0.0124388	0.143871
DFFA	-0.0492744	0.0124372	0.143871
DIMT1	-0.0942928	0.0124543	0.14394
ZCCHC6	0.132092	0.0124894	0.144235
PARVG	0.0641686	0.0125335	0.14452
TRIOBP	0.100366	0.0125301	0.14452
KLF7	0.116706	0.0125441	0.144531
CLIC3	-0.177398	0.0125765	0.144683
PDGFRB	-0.268003	0.0125765	0.144683
CLEC12B	0.27352	0.0125875	0.144698
DMPK	-0.123983	0.0126061	0.144802
GLO1	-0.0834314	0.0126338	0.145008
TRRAP	-0.166752	0.0126461	0.145039
ZNF587	0.0980521	0.0126642	0.145135
BEST1	0.156201	0.0126745	0.145142
AGTRAP	0.114012	0.0127079	0.145223
KCTD2	0.0675257	0.0127107	0.145223
RPL12	-0.152899	0.0127034	0.145223
SYNCRIP	-0.0606637	0.0127369	0.145412
CASP4	0.148462	0.0127642	0.145547
ITPR3	-0.150547	0.0127681	0.145547
BLMH	-0.0755877	0.0127889	0.145673
CPQ	0.125196	0.0128261	0.145746
ERBB2	-0.172766	0.0128275	0.145746
LINC00173	0.153207	0.0128342	0.145746
SEPT4	0.302153	0.0128207	0.145746
ACPP	0.13847	0.0128721	0.146066
RNF10	0.0979033	0.0128945	0.146209
HBEGF	-0.27955	0.0129131	0.146301
LRRC57	0.0697045	0.0129294	0.146301
TDRKH	-0.0972682	0.0129319	0.146301
ARHGEF9	-0.0938266	0.0129518	0.146305
TMEM154	0.134172	0.0129517	0.146305
ZNF16	-0.0778116	0.012977	0.14648
ABHD3	0.105056	0.0130171	0.146605
LINC00528	0.0913429	0.0130174	0.146605
THAP7	-0.0929089	0.0130144	0.146605
ISOC1	-0.0985299	0.0130424	0.146776
GRINA	0.129676	0.0130817	0.146998
TDP1	-0.0721108	0.0130785	0.146998
EFEMP2	0.108592	0.0131169	0.147062
FAM20A	0.355649	0.0131102	0.147062
GIT2	0.0726702	0.0131136	0.147062
ACTN1	0.129251	0.0131474	0.147092
CAHM	0.123459	0.0131704	0.147092
NDUFAF4	-0.14626	0.013198	0.147092
NEXN	0.185674	0.0131549	0.147092
NUS1	-0.0578546	0.0131783	0.147092
PISD	0.12512	0.0131701	0.147092
RP3-467L1.6	0.175957	0.0131976	0.147092
RPL36	-0.179188	0.0131824	0.147092
ELAC1	-0.124895	0.0132103	0.147119
APOA1BP	-0.10229	0.0132372	0.147211
UXT	-0.148705	0.0132382	0.147211
BAHD1	-0.0728199	0.0132489	0.147221
RPL18A	-0.14118	0.0132589	0.147223
FAS	0.149888	0.0132839	0.147224
LGALSL	0.178233	0.0132884	0.147224
NBN	0.130734	0.0132759	0.147224
CDC20	-0.360503	0.013366	0.147298
LACE1	-0.0992317	0.0133599	0.147298
MCTP2	0.15174	0.013331	0.147298
MIR1199	0.157089	0.0133308	0.147298
POLR1E	-0.0924969	0.0133836	0.147298
RNF149	0.140694	0.0133277	0.147298
RP5-1028K7.2	-0.183583	0.0133628	0.147298
TUBB4A	-0.218086	0.0133744	0.147298
ZCWPW1	0.083368	0.0133693	0.147298
CTBP1	-0.0455458	0.0134575	0.147471
EMC1	-0.101172	0.0134682	0.147471
GOLGA1	0.0559018	0.0134321	0.147471
LMAN1	-0.0855943	0.0134674	0.147471
NHP2L1	-0.0908478	0.0134231	0.147471
SLC15A3	0.112138	0.0134497	0.147471
TMSB10	-0.190971	0.0134669	0.147471
ADD2	-0.176965	0.0134801	0.147493
RP11-723O4.6	0.183816	0.0135049	0.147657
SBF2	0.121506	0.013526	0.14778
IL18R1	0.120782	0.0135527	0.147857
LAT2	0.110886	0.0135518	0.147857
C16orf72	0.113799	0.0135719	0.147958
RP11-1220K2.2	0.305218	0.013588	0.148026
TAF4B	-0.113566	0.0136047	0.1481
AC018766.5	0.0937205	0.0136381	0.148158
GYG1	0.121125	0.0136439	0.148158
RP11-483E17.1	0.171271	0.0136496	0.148158
TMEM261	-0.137392	0.0136439	0.148158
PGP	0.0657248	0.0136758	0.148228
SLAIN1	-0.0969277	0.0136705	0.148228
RPAP1	-0.0968628	0.0136872	0.148245
PSTPIP2	0.158555	0.0137395	0.148704
DUSP1	0.210532	0.0138606	0.149583
GCA	0.175749	0.0138598	0.149583
NADK2	-0.0670605	0.0138513	0.149583
SAMM50	-0.078339	0.0138509	0.149583
NDC1	-0.0719072	0.0138854	0.149742
ATXN10	-0.0779823	0.0139234	0.149966
CAPN15	-0.102392	0.0139461	0.149966
PHYKPL	0.057426	0.0139294	0.149966
RPS13	-0.166929	0.01394	0.149966
C7orf43	0.0984262	0.0139726	0.150131
CD247	-0.108617	0.0139835	0.150131
FAM169A	-0.12499	0.0140015	0.150131
HSD3B7	0.209057	0.0139997	0.150131
IMP3	-0.0979184	0.0140354	0.150386
ARL11	0.120096	0.0140522	0.150419
GBA2	0.0645594	0.0140585	0.150419
KCNA3	-0.12328	0.0140759	0.150432
MSL1	0.124264	0.0140821	0.150432
RNMT	-0.0582773	0.0140898	0.150432
SMG1P1	-0.154146	0.0141044	0.15048
STYX	-0.0732422	0.0141255	0.150598
PHC2	0.160914	0.0141578	0.150621
PRKCE	-0.107295	0.0141492	0.150621
PTPN4	-0.107129	0.014149	0.150621
FCHSD1	0.0555967	0.0141834	0.150737
RP11-76E17.4	0.322597	0.0141988	0.150737
ZNF839	0.0637763	0.0141978	0.150737
CREB3L2	-0.113682	0.0142104	0.150753
TMEM117	-0.145535	0.0142258	0.150809
ANAPC16	-0.11235	0.0143005	0.151495
DENND5A	0.12611	0.0143739	0.151932
GEMIN2	-0.126961	0.0143909	0.151932
GNAS	0.0617247	0.0144432	0.151932
MSRB1	0.155799	0.0144332	0.151932
NPEPPS	0.0855405	0.0143743	0.151932
PDK2	-0.0662074	0.0144399	0.151932
RPS15A	-0.164954	0.0143701	0.151932
RSAD1	-0.063103	0.0144316	0.151932
TBX21	-0.156876	0.01443	0.151932
UBE2R2	0.105285	0.0144213	0.151932
ARL14EP	-0.0953033	0.0144757	0.15205
CHD6	-0.133716	0.0145641	0.15205
DHTKD1	0.0913274	0.0144871	0.15205
EFCAB12	0.184084	0.0145242	0.15205
RALB	0.14341	0.0145742	0.15205
RAN	-0.100025	0.0145089	0.15205
RP11-1018N14.5	0.546834	0.0145606	0.15205
RP11-809O17.1	0.162931	0.0144774	0.15205
SEMA4A	0.142541	0.0145546	0.15205
SP110	0.127071	0.0145862	0.15205
TNNI2	0.140884	0.0145398	0.15205
TRBV4-2	-0.23349	0.0145634	0.15205
UPF2	0.0601409	0.0145844	0.15205
ZFPM1	-0.109055	0.0145971	0.152057
A1BG-AS1	0.107905	0.0146803	0.152818
ACTR1A	0.0536694	0.0149792	0.153109
ATP6V0D1	0.104472	0.0149819	0.153109
BCL2L2	0.0818183	0.0149671	0.153109
CLK4	0.0744046	0.0149794	0.153109
COMMD1	-0.129236	0.0150215	0.153109
CTD-3252C9.4	0.172113	0.0148506	0.153109
CUEDC1	0.116544	0.0149031	0.153109
ETS2	0.124244	0.0148138	0.153109
ETV6	0.102281	0.0150025	0.153109
F12	0.165692	0.0149889	0.153109
GBGT1	0.107196	0.0148517	0.153109
GSN	0.134575	0.0149111	0.153109
GTF3C4	-0.087666	0.0149615	0.153109
HTRA1	0.274783	0.0148298	0.153109
LCAT	0.0961389	0.0150087	0.153109
PELO	0.123925	0.0147863	0.153109
PGM2	0.0947034	0.0149038	0.153109
PI3	0.315924	0.0148228	0.153109
PIGX	0.107062	0.0147574	0.153109
RP11-97O12.6	-0.161308	0.0148501	0.153109
RP5-1153D9.5	0.150681	0.0147494	0.153109
RUVBL2	-0.0688458	0.0147849	0.153109
SIGLEC5	0.177643	0.0150002	0.153109
SLC44A2	0.105077	0.0148103	0.153109
SPON2	-0.194456	0.0149324	0.153109
SUGT1	-0.0601821	0.0149471	0.153109
TNIK	-0.121199	0.0149966	0.153109
TSPYL1	-0.0441577	0.0148799	0.153109
UBFD1	-0.0685172	0.0150249	0.153109
USMG5	-0.19697	0.0148791	0.153109
XXbac-BPG299F13.17	0.120786	0.0150194	0.153109
STK39	-0.0820829	0.0150373	0.153131
FMO5	0.0951399	0.0150483	0.153139
PFKFB3	0.180819	0.0150803	0.153257
PMS2P1	-0.0984472	0.0150704	0.153257
AC018766.4	0.100709	0.0151324	0.153474
HOPX	-0.170938	0.0151219	0.153474
IWS1	0.038864	0.0151243	0.153474
FLVCR1	0.134885	0.0151438	0.153486
PDIA3	-0.0543406	0.0151563	0.153509
CCDC159	0.0772325	0.0151749	0.153593
DPYD	0.0983645	0.0152105	0.153746
FCER1G	0.154345	0.015209	0.153746
FABP5	-0.20741	0.0152484	0.153789
NAGS	0.110297	0.0152413	0.153789
NDUFAB1	-0.14551	0.0152558	0.153789
RPL10	-0.142047	0.0152275	0.153789
ITM2A	-0.144027	0.0152793	0.153922
RPL15	-0.118634	0.0152952	0.15398
CTD-3187F8.15	0.169075	0.0153249	0.154108
FBXO31	-0.0884372	0.0153285	0.154108
ASF1A	-0.100612	0.0153414	0.154134
BAI2	-0.188483	0.0154373	0.154228
DOK4	0.217058	0.0154336	0.154228
RP11-166N6.2	0.369287	0.0153988	0.154228
RP11-651L5.3	0.148807	0.0154235	0.154228
RP4-575N6.4	-0.151934	0.0153918	0.154228
RP5-1180D12.1	-0.135472	0.0154346	0.154228
TAF6	-0.0506807	0.0153862	0.154228
THEM6	-0.0833072	0.0153968	0.154228
ZFPL1	0.0583371	0.0154434	0.154228
CDC42EP3	0.107123	0.0154691	0.154279
URB2	-0.106198	0.0154672	0.154279
PGRMC2	-0.0536764	0.0154846	0.154331
BECN1	0.05074	0.0155405	0.15472
CCT3	-0.0753115	0.0155753	0.15472
DNAJB9	-0.0974809	0.0155597	0.15472
RP11-326C3.11	0.22451	0.0155675	0.15472
TMEM260	0.0736413	0.0155528	0.15472
GAS5	-0.165255	0.0156201	0.154756
MTHFD1	-0.0805377	0.0155982	0.154756
RP3-402G11.26	0.112978	0.0156305	0.154756
RP3-475N16.1	0.0847877	0.0156227	0.154756
TOMM34	-0.0940185	0.0156211	0.154756
GPR84	0.233213	0.0156605	0.154951
RNASEH1	-0.0603674	0.01568	0.155041
GPR157	0.123035	0.0156952	0.15509
TMEM135	-0.0825971	0.0157394	0.155424
C2orf68	0.052385	0.0157677	0.155571
HERC2	-0.180198	0.0157848	0.155571
RP11-147I3.1	0.0989707	0.0157958	0.155571
RP11-67L2.2	0.12863	0.0157957	0.155571
TBC1D16	-0.14462	0.0158107	0.155616
PXN-AS1	0.147673	0.0158237	0.155641
GSPT1	-0.0501903	0.0158519	0.155817
EMR1	0.203666	0.0158921	0.156035
MEX3C	-0.0805833	0.0159001	0.156035
RP11-434B12.1	0.119426	0.0159099	0.156035
TUBA1A	0.1501	0.0159158	0.156035
FAM114A1	0.128093	0.0159675	0.15644
IL1R1	0.17939	0.0159882	0.15654
RP5-858L17.1	0.162205	0.0160122	0.156673
ARID1B	-0.108695	0.0160524	0.156816
CEP72	-0.118264	0.0160902	0.156816
NDEL1	0.12119	0.0161001	0.156816
NR3C2	-0.141165	0.0160774	0.156816
PIK3C2B	-0.140986	0.0160789	0.156816
SHQ1	-0.066709	0.0160901	0.156816
ZC4H2	-0.106456	0.016049	0.156816
MECR	-0.0841926	0.0161219	0.156926
NDUFA4	-0.164246	0.0161532	0.157129
ADA	-0.10256	0.0161674	0.157166
CCDC170	0.171681	0.0162221	0.157425
IGKV3-20	-0.226073	0.0162185	0.157425
RPL35	-0.164874	0.0162361	0.157425
RSRC2	0.0384983	0.0162266	0.157425
PDLIM2	0.0718042	0.01625	0.157458
DDIT4	-0.165756	0.0162727	0.157475
HECTD4	-0.154284	0.0162689	0.157475
TET2	0.151516	0.0162872	0.157513
UNC13D	0.0951152	0.0163028	0.157562
RPL41	-0.172507	0.0163375	0.157796
IGKV3-15	-0.250214	0.016361	0.157921
TRMT44	-0.0759411	0.0164041	0.158041
YEATS4	-0.140317	0.0163904	0.158041
ZNF627	-0.0716946	0.0164051	0.158041
BEND3	-0.158786	0.0165282	0.158466
CCDC25	-0.0739716	0.0165874	0.158466
CCR9	-0.269992	0.0165478	0.158466
CEP83	-0.0753181	0.0164897	0.158466
CYP2U1	-0.0831009	0.0165569	0.158466
FUNDC2	-0.113513	0.0166361	0.158466
HIST1H2BO	-0.344088	0.0166884	0.158466
KLRC4-KLRK1	-0.203782	0.0167134	0.158466
LDOC1L	-0.109238	0.0167061	0.158466
MBD6	0.122043	0.0166961	0.158466
NLRP6	0.195335	0.0165662	0.158466
PARP1	-0.0798108	0.0165392	0.158466
PLEKHF1	-0.128003	0.0167134	0.158466
PRPF38B	0.0404657	0.0166845	0.158466
RP11-533E19.7	0.128194	0.0165465	0.158466
SIPA1L3	-0.125642	0.0166185	0.158466
SMAD3	-0.0890136	0.016501	0.158466
SNRPF	-0.137322	0.0166948	0.158466
SUSD2	0.238482	0.0165806	0.158466
TCEA1	-0.0694804	0.0165641	0.158466
TRBV28	-0.128673	0.0164872	0.158466
TRGV7	-0.140757	0.0166025	0.158466
VEGFA	0.121608	0.0166548	0.158466
VIM	0.0862873	0.0166532	0.158466
WBSCR16	-0.0664785	0.0166173	0.158466
AC008984.2	0.211748	0.0167556	0.158599
CD14	0.133816	0.0167914	0.158599
CLDN15	0.0641959	0.0167723	0.158599
RP11-567M16.6	0.104953	0.0167692	0.158599
RPL22	-0.140907	0.0167824	0.158599
SMPD4	-0.0683147	0.0168015	0.158599
UBTD1	0.12539	0.0167674	0.158599
ENOX2	-0.0517084	0.0168318	0.158784
BCL7A	-0.167264	0.0170035	0.159075
C10orf54	0.111756	0.0170015	0.159075
CCDC102A	-0.12093	0.0169371	0.159075
CD2BP2	0.0542635	0.0169806	0.159075
CXCR6	-0.20678	0.0169127	0.159075
EIF4E	-0.0973778	0.0169331	0.159075
IBTK	-0.0663271	0.0169781	0.159075
KDELC2	-0.10347	0.0168886	0.159075
MIR29B1	0.170204	0.0169526	0.159075
NRG4	0.161364	0.0169651	0.159075
PGAP2	0.0559899	0.0170112	0.159075
RPA3	-0.157278	0.0169898	0.159075
TATDN1	-0.142319	0.016949	0.159075
TAX1BP3	0.118369	0.0168853	0.159075
MIS18A	-0.0905192	0.0170409	0.159254
YWHAQ	-0.0656991	0.0170605	0.159338
CH17-385C13.2	-0.166937	0.0170801	0.159421
BCL2L11	0.102742	0.0171266	0.159472
LRPAP1	0.0830193	0.0171027	0.159472
PIM2	0.0778666	0.0171194	0.159472
STOML2	-0.101381	0.0171281	0.159472
DDAH2	0.101589	0.0171656	0.159526
DOLPP1	-0.0597972	0.0171517	0.159526
VPS28	0.0720777	0.0171658	0.159526
TOMM7	-0.169396	0.0171921	0.159672
NDFIP1	-0.0631264	0.0172094	0.159733
MCTP1	0.111874	0.0172282	0.159768
PKD1	-0.136071	0.0172345	0.159768
FPR2	0.185261	0.0172585	0.159892
ASPRV1	0.179694	0.0175632	0.160581
BCKDHB	-0.095195	0.0175992	0.160581
CCDC127	-0.0739399	0.0176293	0.160581
CCDC28B	-0.108144	0.017515	0.160581
CHST11	0.111826	0.0174929	0.160581
DEXI	-0.0803563	0.0174596	0.160581
DNPEP	-0.0642138	0.0175589	0.160581
DYNC1H1	-0.171255	0.0173908	0.160581
FBXL17	-0.0650544	0.0174661	0.160581
IGF2BP2	0.12155	0.0176199	0.160581
LINC01272	0.137699	0.0175682	0.160581
MARK3	0.0604312	0.0174109	0.160581
METTL16	-0.0644433	0.0175523	0.160581
METTL22	0.0574244	0.0174938	0.160581
NADK	0.122492	0.0174923	0.160581
NFATC1	-0.0866586	0.0174744	0.160581
NOB1	-0.0726465	0.0174276	0.160581
RP11-137H15.3	0.105918	0.0175392	0.160581
RP11-47A8.5	0.135438	0.0175937	0.160581
RP11-823E8.3	0.104795	0.0173919	0.160581
RPL7A	-0.128867	0.0173505	0.160581
SCYL1	0.0719285	0.0175149	0.160581
SEPT9	-0.0602945	0.0176106	0.160581
TADA2A	-0.0776267	0.0174918	0.160581
TCEAL8	-0.124707	0.017415	0.160581
TRBC2	-0.126743	0.0176117	0.160581
UPP1	0.0964824	0.0176329	0.160581
WDR76	-0.114951	0.0173642	0.160581
NLGN3	0.147331	0.0176708	0.160829
MSRA	0.0947907	0.0177165	0.161026
TMEM263	-0.0987214	0.0177155	0.161026
UBA2	-0.0685138	0.0177247	0.161026
CTA-228A9.4	0.155201	0.0177707	0.161258
S100A9	0.181052	0.0177717	0.161258
SV2A	-0.136091	0.0177836	0.161268
BUB3	-0.0644754	0.0178535	0.161764
OSCAR	0.130604	0.0178598	0.161764
PPIA	-0.119212	0.0178719	0.161776
TOMM70A	-0.0605941	0.0179	0.161932
RNF135	0.0858507	0.0179433	0.162226
ATG14	-0.0592309	0.018112	0.16285
ATP6V1B2	0.106986	0.0180796	0.16285
CCP110	0.0718994	0.0180718	0.16285
CHI3L2	-0.189223	0.0180614	0.16285
IKZF3	-0.161273	0.0180411	0.16285
LPAR2	0.139624	0.0180898	0.16285
PEX11G	0.256578	0.0181318	0.16285
RP11-396C23.4	0.175389	0.0180248	0.16285
SESN1	-0.0937752	0.0181215	0.16285
SIGLEC9	0.124136	0.0181296	0.16285
TRAV38-1	-0.207635	0.0181034	0.16285
RAB23	-0.177826	0.0181939	0.162989
RASA4	-0.12948	0.0181975	0.162989
RP11-159D12.6	0.186842	0.0182017	0.162989
RP11-875O11.1	-0.0983466	0.0181628	0.162989
TRIM27	0.0763772	0.018173	0.162989
CBFB	-0.0443647	0.0182682	0.162992
CTB-50L17.14	0.223434	0.0182799	0.162992
CTD-3092A11.2	0.0982871	0.0182999	0.162992
ERF	0.102711	0.0182703	0.162992
INAFM1	0.127613	0.0182961	0.162992
INO80	-0.0751877	0.0182574	0.162992
MTFR1L	0.0629724	0.0182352	0.162992
VDAC1	-0.0650208	0.0182888	0.162992
ZMYND11	-0.0699136	0.018235	0.162992
KCTD21	0.0903338	0.0183121	0.163004
AC093495.4	0.197797	0.0183743	0.163052
ARHGAP4	0.064349	0.0183991	0.163052
FCHO2	0.143605	0.0183704	0.163052
METTL6	-0.0727466	0.0183935	0.163052
PINX1	-0.11167	0.0183779	0.163052
PIP4K2B	-0.0606594	0.0184046	0.163052
SNX13	0.0951027	0.0183524	0.163052
TRAV5	-0.185292	0.0183982	0.163052
RNF207	0.182498	0.0184371	0.163244
TLR4	0.155522	0.0184517	0.163277
AFF3	-0.181419	0.0186185	0.16344
AL928768.3	-0.215485	0.0185646	0.16344
BACH2	-0.158756	0.0186417	0.16344
C11orf58	-0.0753663	0.0185332	0.16344
C12orf79	-0.142318	0.0185613	0.16344
EBF4	-0.178517	0.0186405	0.16344
EEF1B2	-0.150177	0.0186555	0.16344
GTF3C1	-0.10907	0.0186334	0.16344
MAGOHB	-0.108928	0.0185951	0.16344
MKL2	-0.140437	0.0185018	0.16344
MSS51	0.0798821	0.0186506	0.16344
RNPS1	-0.0337803	0.018634	0.16344
SIRPB1	0.162674	0.0186123	0.16344
SUMO1P1	0.173947	0.0185804	0.16344
TADA1	-0.0765057	0.0186012	0.16344
TMLHE	0.0920375	0.018556	0.16344
XPO1	-0.0599802	0.0186504	0.16344
GRSF1	-0.0436772	0.0186854	0.163606
BMX	0.245507	0.0187529	0.163946
RP11-196G11.4	0.144718	0.018757	0.163946
TRAV4	-0.189756	0.0187417	0.163946
EPHB1	0.140668	0.0187729	0.163989
P2RY14	0.234518	0.0187844	0.163994
BET1	-0.101437	0.0188237	0.164019
PAX5	-0.207501	0.018831	0.164019
RRM1	-0.0860907	0.0188271	0.164019
SLC8A1	0.148826	0.0188218	0.164019
EEF1A1	-0.104212	0.0188535	0.164024
MFSD7	0.12362	0.0188494	0.164024
CANT1	0.108162	0.0188883	0.164059
CLEC7A	0.129273	0.0188903	0.164059
DSP	-0.566209	0.0188836	0.164059
ZBED3	-0.11728	0.0189188	0.164211
NGRN	-0.0620121	0.0189395	0.164295
BICD1	-0.0932657	0.0189866	0.164297
CDC42SE1	0.0704658	0.0189945	0.164297
DPH5	-0.109604	0.0189907	0.164297
MDC1	-0.116522	0.0189627	0.164297
NCK1	-0.0760221	0.0189942	0.164297
TMEM252	0.212901	0.019025	0.164466
ENC1	0.199112	0.0190419	0.164518
AKR1B1	-0.0902794	0.0190565	0.164537
MINPP1	-0.0789532	0.0190661	0.164537
ACYP2	-0.122814	0.0191241	0.164564
LRRC75A-AS1	-0.117883	0.0190837	0.164564
PIK3C3	0.0504167	0.0191046	0.164564
RPS27L	-0.153968	0.0191145	0.164564
UBAP1	0.092889	0.0190948	0.164564
BIN3	0.0762767	0.0192041	0.16481
DNAJC4	0.0575758	0.0191713	0.16481
FAM157B	0.220286	0.0192236	0.16481
LARP1	-0.0997974	0.0192384	0.16481
POFUT2	0.0611944	0.0192422	0.16481
PXN	0.101292	0.0191927	0.16481
RP11-34P13.13	0.212956	0.0192517	0.16481
STK40	0.112961	0.0191893	0.16481
TFAM	-0.076736	0.0192176	0.16481
ALG5	-0.108474	0.0193245	0.164822
AP5B1	0.155291	0.0193222	0.164822
CERCAM	-0.1868	0.0192892	0.164822
F11R	0.112517	0.0193338	0.164822
MPZL3	0.13406	0.0193031	0.164822
PDE2A	0.224398	0.0193205	0.164822
RARRES3	-0.150968	0.0193431	0.164822
RP11-325F22.2	-0.12123	0.0193029	0.164822
ZNF93	0.110286	0.0193521	0.164822
MRPS35	-0.091897	0.0193887	0.165041
APEX2	-0.0453667	0.0194053	0.165088
LY6G5B	0.0754272	0.0194203	0.165122
NFE4	0.206285	0.0194436	0.165226
DEDD	0.0588796	0.0195055	0.165432
FERMT3	0.0781344	0.0195068	0.165432
OTUD4	-0.0902921	0.019512	0.165432
ZNF354A	0.115749	0.0194832	0.165432
NDUFB11	-0.156322	0.0195246	0.165446
KIAA0247	0.110944	0.0195834	0.165476
LAMA5	-0.22078	0.0195755	0.165476
SNRNP40	-0.0711944	0.0195564	0.165476
WBP1	0.0606131	0.0195725	0.165476
ZNF692	0.0595094	0.019552	0.165476
PA2G4	-0.0589744	0.0195946	0.165478
ZNF469	-0.194755	0.0196137	0.165546
BFAR	-0.0507052	0.0197024	0.165962
KCNK7	0.159506	0.0197184	0.165962
PECAM1	0.0999671	0.0197177	0.165962
PPP1R12A	0.0739593	0.0196768	0.165962
RP11-418J17.1	-0.10304	0.0197134	0.165962
ZNF467	0.138429	0.0197596	0.166216
BTG3	-0.107309	0.0197999	0.166411
SELO	0.0697931	0.0198051	0.166411
CTD-2165H16.3	0.185775	0.0198591	0.166616
SPATA5	-0.0937899	0.0198455	0.166616
ST20	0.151657	0.0198739	0.166616
TRAV19	-0.18163	0.0198682	0.166616
EXTL2	-0.110518	0.0199184	0.166759
IFRD2	-0.0742387	0.0199266	0.166759
LINC01410	0.158105	0.0199354	0.166759
SIPA1L2	0.198264	0.0199344	0.166759
MYO1F	0.112599	0.0199564	0.166841
ASAH1	0.102866	0.0201511	0.166878
C19orf48	-0.10791	0.0200715	0.166878
CHFR	0.0505404	0.0200791	0.166878
DENND2D	-0.0748094	0.0200797	0.166878
EPS15L1	0.0858625	0.0201176	0.166878
KPNA1	0.0656248	0.02009	0.166878
NFAM1	0.131915	0.0201267	0.166878
ORC5	-0.0854523	0.0200907	0.166878
PLCXD2	-0.172121	0.0201573	0.166878
PROCR	-0.153043	0.0200052	0.166878
RPL28	-0.139005	0.0201512	0.166878
SELPLG	0.0920747	0.0200867	0.166878
SMARCAL1	-0.0466668	0.0201241	0.166878
TMEM201	-0.10567	0.0200445	0.166878
VRK1	-0.0739973	0.0200845	0.166878
WDFY2	0.0819458	0.0201207	0.166878
ZCCHC7	-0.0562485	0.0200926	0.166878
ZFYVE27	0.0518539	0.0201612	0.166878
SF3B1	0.0608413	0.0202035	0.167136
ATP13A2	-0.0793528	0.0203524	0.167434
GFM1	-0.0535318	0.0203623	0.167434
IGHG4	-0.329597	0.0202922	0.167434
LRRC37A	0.180325	0.0203508	0.167434
NADSYN1	0.0539435	0.0203599	0.167434
RLN2	-0.233841	0.0203624	0.167434
RPL6	-0.115151	0.0202945	0.167434
ST13	-0.0697413	0.0203308	0.167434
TMC4	0.252962	0.0202926	0.167434
TMEM86B	0.105716	0.0202847	0.167434
ZMYM2	0.0566448	0.0203413	0.167434
NME7	-0.0977462	0.0203805	0.167491
FLJ42627	-0.142423	0.0204402	0.167799
FNIP1	0.123946	0.0204404	0.167799
CCDC91	-0.069336	0.0204842	0.167961
DAZAP1	-0.0501597	0.0205071	0.167961
FAM126B	0.158612	0.0205162	0.167961
FOXP1	-0.0623383	0.0204747	0.167961
SNRPE	-0.143254	0.020509	0.167961
AP3B2	-0.416002	0.0205689	0.168059
CD8B	-0.175763	0.0205729	0.168059
HCST	-0.134952	0.020572	0.168059
LACTB	0.100414	0.0205652	0.168059
VAMP3	0.0895075	0.0205862	0.168076
IER3IP1	-0.0993023	0.020612	0.168195
SFR1	-0.104014	0.0206413	0.168261
SHMT1	-0.119838	0.0206538	0.168261
TCP11L2	0.125202	0.0206522	0.168261
SRP72	-0.061538	0.0206714	0.168313
KLF9	-0.0900715	0.0207128	0.168467
THEMIS2	0.107227	0.0207017	0.168467
MYEOV2	-0.170937	0.0207999	0.168992
VPRBP	-0.0802602	0.0207938	0.168992
TLR2	0.13971	0.0208469	0.169282
DDX20	-0.0495264	0.0208623	0.169285
DENND3	0.127956	0.0208698	0.169285
AARS	-0.0775567	0.0209629	0.169307
AF131215.2	-0.123336	0.0209304	0.169307
CREM	-0.0949413	0.0209544	0.169307
FANCF	-0.0663487	0.0209525	0.169307
GRWD1	-0.0708335	0.0208953	0.169307
PDCD2	-0.0674764	0.0209379	0.169307
PHKG1	0.115276	0.0209316	0.169307
TEKT4P2	0.406674	0.0209567	0.169307
FRAT1	0.133204	0.0209844	0.169389
BLOC1S5	-0.0692917	0.0210431	0.169705
GATA2	-0.196397	0.0210688	0.169705
NR6A1	0.151	0.0210668	0.169705
POLR3D	-0.0665495	0.0210606	0.169705
NDUFS4	-0.150754	0.0210963	0.169835
ATF7IP2	-0.109848	0.0211346	0.169836
LINC00963	0.11168	0.0211149	0.169836
RPL11	-0.133642	0.0211417	0.169836
RPL35A	-0.157776	0.0211204	0.169836
DCHS1	-0.210496	0.0212331	0.170279
DYSF	0.184904	0.0212373	0.170279
IRAK3	0.140859	0.0212423	0.170279
THBD	0.195321	0.0212113	0.170279
CCDC86	-0.0777732	0.0212999	0.170572
GNPNAT1	-0.0851733	0.021313	0.170572
RPE	-0.0689436	0.0213024	0.170572
IMPA2	0.1265	0.0213467	0.17066
LRRC8A	-0.0661367	0.0213467	0.17066
C6orf48	-0.130834	0.0214013	0.170823
COMMD10	-0.09413	0.0213981	0.170823
GFOD2	0.0692721	0.0213877	0.170823
C14orf93	0.0561819	0.021479	0.17117
RPS8	-0.139084	0.0214777	0.17117
TM6SF1	0.120032	0.0214756	0.17117
EML5	-0.141159	0.0215144	0.171179
JAKMIP1	-0.197123	0.0215039	0.171179
SS18L2	-0.13764	0.0215005	0.171179
BHLHB9	-0.124373	0.021556	0.171396
TMEM8A	0.0866739	0.0215646	0.171396
FAR2	0.123785	0.0215875	0.171415
RP11-44M6.7	0.100706	0.0215898	0.171415
HBQ1	0.252972	0.0216027	0.171427
LRPPRC	-0.0591678	0.021629	0.171486
METTL5	-0.111259	0.0216331	0.171486
CD46	0.106818	0.0217088	0.171542
FIG4	0.0482107	0.0217078	0.171542
NUFIP1	-0.0855187	0.0216812	0.171542
SLA	0.118395	0.0216908	0.171542
TIE1	-0.201016	0.0216985	0.171542
VLDLR	0.257503	0.0216878	0.171542
CDC25B	-0.0994042	0.0217208	0.171547
PAQR3	-0.0647125	0.0217357	0.171573
CHST12	-0.0942214	0.0218329	0.17162
DENND5B	-0.176242	0.0218131	0.17162
LCK	-0.0958461	0.0218112	0.17162
Metazoa_SRP	0.165701	0.0217961	0.17162
NDUFS5	-0.179777	0.021803	0.17162
PHF19	-0.0675021	0.0218194	0.17162
SLC39A14	-0.100038	0.0217976	0.17162
SLC41A3	-0.0740029	0.0218332	0.17162
EIF5A	-0.063748	0.0218674	0.171634
NUDT5	0.077932	0.0218693	0.171634
PTPN9	-0.0485946	0.0218607	0.171634
CA5B	-0.0686108	0.0218959	0.171663
EBNA1BP2	-0.0909349	0.0218935	0.171663
EID3	-0.118718	0.021997	0.171841
IL12RB2	-0.193494	0.0219377	0.171841
IST1	0.0515464	0.021979	0.171841
RPL13	-0.138522	0.0220163	0.171841
S1PR4	0.0989734	0.0219763	0.171841
THAP11	-0.058535	0.0219787	0.171841
TIMM23	-0.0910384	0.0220218	0.171841
TRUB1	-0.0748834	0.0219465	0.171841
VPS8	0.0862455	0.0220217	0.171841
HIRIP3	-0.0731671	0.0220418	0.171908
STK19	0.0661029	0.0220549	0.17192
POLR2J4	0.0573426	0.0220897	0.171923
SLC31A2	0.146137	0.0220783	0.171923
WDR11-AS1	0.186185	0.0220887	0.171923
FAM213A	-0.120721	0.0221191	0.172046
RPL37A	-0.160098	0.0221284	0.172046
GLUL	0.141184	0.022145	0.172086
ACP1	-0.0700803	0.0221719	0.172117
RAB31	0.117176	0.0221691	0.172117
PPP1R18	0.0890041	0.0221878	0.172151
APOBEC3A	0.163762	0.0222328	0.17241
SNX4	-0.0754698	0.0222602	0.172534
ATF4	0.0558606	0.0222841	0.17254
RAB4B	0.0715469	0.0222803	0.17254
CD3G	-0.114927	0.0223026	0.172551
L3MBTL2	-0.0542894	0.0223191	0.172551
USP47	-0.0460086	0.0223199	0.172551
HLX	0.1444	0.0223342	0.172572
EFHD2	0.0913849	0.022439	0.172937
HTRA2	0.0682695	0.0224277	0.172937
MRPL39	-0.123476	0.0224618	0.172937
PITPNA-AS1	-0.132965	0.0224346	0.172937
PTMA	-0.0954029	0.0224681	0.172937
RAD9A	0.0646374	0.0224669	0.172937
RUNDC1	0.0638132	0.0224655	0.172937
SLC26A6	0.068582	0.0224737	0.172937
CRTC3	-0.0823261	0.0224982	0.172953
RGS16	0.189084	0.0224989	0.172953
BAZ1B	-0.0802176	0.0225629	0.173267
USP6	0.109598	0.0225519	0.173267
AC002511.3	0.225912	0.0226171	0.173506
OXCT1	-0.0843837	0.0226119	0.173506
AIDA	-0.0567234	0.0227042	0.173551
CAD	-0.111843	0.0226771	0.173551
CNN2	0.103139	0.0227156	0.173551
EBP	-0.101318	0.0226684	0.173551
IGKV4-1	-0.231618	0.0226435	0.173551
PFDN4	-0.167243	0.0226735	0.173551
RNF167	0.0562967	0.0227055	0.173551
RP11-73O6.3	-0.151315	0.0226853	0.173551
FAM228B	0.0589069	0.0227631	0.173703
FBL	-0.109922	0.0227663	0.173703
TBL2	-0.0478086	0.0227703	0.173703
LILRB2	0.127475	0.0227887	0.173755
FAM162A	-0.130966	0.0228087	0.17382
BTD	-0.0721565	0.0228243	0.17385
COX7A2L	-0.101791	0.0228366	0.173855
FUT7	0.133927	0.0229045	0.174107
HAL	0.146696	0.0229024	0.174107
VNN1	0.243658	0.0229032	0.174107
HLA-E	0.0837394	0.0229274	0.174115
PTEN	0.108599	0.0229288	0.174115
CLEC4G	-0.299595	0.0229465	0.174161
SNX1	0.0359897	0.0229612	0.174184
TNFRSF10D	0.072258	0.0229884	0.174302
N4BP1	0.108832	0.0230713	0.17476
SORD2P	0.237357	0.0230818	0.17476
UCP2	-0.0714642	0.0230837	0.17476
RTN4	0.0697278	0.0231275	0.175003
ALG1	-0.0605803	0.0231451	0.175019
ARRDC1	0.0651146	0.0232401	0.175019
CACNA1D	0.211938	0.0233016	0.175019
CD302	0.112322	0.0231974	0.175019
DDX19A	-0.0505664	0.0232585	0.175019
DHX34	0.121593	0.0233112	0.175019
DOHH	-0.0822136	0.0232711	0.175019
IFT57	-0.0812485	0.023209	0.175019
MT-RNR1	0.164501	0.023188	0.175019
MYBBP1A	-0.0894616	0.0233164	0.175019
NCAM1	-0.175984	0.0231772	0.175019
NRBF2	0.142717	0.0233065	0.175019
PHKG2	0.05493	0.0233016	0.175019
RP11-706O15.1	-0.108298	0.0231983	0.175019
SLC28A3	0.249413	0.0232162	0.175019
VPS37C	0.11449	0.023311	0.175019
HSPH1	-0.0725288	0.02333	0.175034
FRAT2	0.145561	0.0234208	0.175471
[truncated: 503 more rows]
